# Supplementary material for: Social connection and cognitive health: A review of concepts, measures, and research priorities
Source: Alzheimers Dement. 2026 May 26;22(5):e71517. doi: 10.1002/alz.71517 (PMC13240448; doi:10.1002/alz.71517)
Supplement: Supplementary file 2 — Supplementary Information [file ALZ-22-e71517-s002.xlsx]

## Sheet: Measures
Instrument Name	Format	Construct(s)	Item Labels	Item Wordings	Response Options	Unit of Analysis	Target Population	Source	Link	Notes
2-Way Social Support Scale	Self-report Questionnaire	Support receipt, support giving	Receiving Emotional Support		Likert scale (0=Not at all, 5=Always)	Individual	Adults	Shakespeare-Finch, J., & Obst, P. L. (2011). The Development of the 2-Way Social Support Scale: A Measure of Giving and Receiving Emotional and Instrumental Support. Journal of Personality Assessment, 93(5), 483–490. https://doi.org/10.1080/00223891.2011.594124	https://www.researchgate.net/profile/Patricia-Obst/publication/359520038_2_Way_SSS_and_Brief_2_Way_SSS_Scoring_Instructionspdf/data/6242b44957084c718b72c13c/2-Way-SSS-and-Brief-2-Way-SSS-Scoring-Instructions.pdf?origin=publication_list
			1	There is someone I can talk to about the pressures in my life
			2	There is sat least one person that I can share most things with
			3	When I am feeling down there is someone I can lean on
			4	There is someone in my life I can get emotional support from
			5	There is at least one person that I feel I can trust
			6	There is someone in my life that makes me feel worthwhile
			7	I feel that I have a circle of people who value me
			Giving Emotional Support
			8	I am there to listen to other's problems
			9	I look for ways to cheer people up when they are feeling down
			10	People close to me tell me their fears and worries
			11	I give others a sense of comfort in times of need
			12	People confide in me when they have problems
			Receiving Instrumental Support
			13	If stranded somewhere there is someone who would get me
			14	I have someone to help me if I am physically unwell
			15	There is someone who would give me financial assistance
			16	There is someome who can help me fulfill my responsibilities when I am unable
			Giving Instrumental Support
			17	I help others when they are too busy to get everything done
			18	I have helped someone with their responsibilities when they were unable to fulfill them
			19	When someone I lived with was sick I helped them
			20	I am a person others turn to for help with tasks
			21	I give financial assistance to people in my life
10-Item Social Isolation Scale	Self-report Questionnaire	Perceived isolation, lonelineess	1	I don't feel part of a group of friends	Likert scale (1=Strongly disagree, 5=Strongly agree)	Individual	Adults	Ranjan S, Yadav RS (2019), "Social isolation: development and validation of measures". Benchmarking: An International Journal, Vol. 26 No. 6 pp. 1905–1920, doi: https://doi.org/10.1108/BIJ-11-2018-0371	https://www.researchgate.net/publication/334024995_Social_isolation_development_and_validation_of_measures	(r) = reverse-scored item
			2	I don't have any friends to whom I can share my views, but I wish I did
			3	I do not have any friends who understand me, but I wish I did
			4	I feel isolated from other people
			5	When with other people, I feel separate from them
			6	I feel alone and friendless
			7	I feel I am a burden to people
			8	I feel lonely
			9	I feel there is nobody I am close to
			10	I am finding it hard to make contact with people
Belonging Barometer	Self-report Questionnaire	Sense of belonging / social inclusion	1	I feel emotionally connected to [name of respondent’s local community].	Likert scale (1=Strongly disagree, 5=Strongly agree)	Individual	Adults	Othering & Belonging Institute, University of California, Berkeley. (2022). Belonging Barometer: The State of Belonging in America.	https://static1.squarespace.com/static/5f7f1da1ea15cd5bef32169f/t/64074072d3daa3704b5774d0/1760112183706/The+Belonging+Barometer+—+The+State+of+Belonging+in+America+%281%29.pdf	(r) indicates reverse-scoring
			2	People in [name of respondent’s local community] welcome and include me in activities.
			3(r)	I am unable to influence decision-making in [name of respondent’s local community].
			4(r)	I feel unable to be my whole and authentic self with people in [name of respondent’s local community].
			5	People in [name of respondent’s local community] value me and my contributions.
			6	My relationships with others in [name of respondent’s local community] are as satisfying as I want them to be.
			7	I feel like an “insider” who understands how [name of respondent’s local community] works.
			8	I am comfortable expressing my opinions in [name of respondent’s local community].
			9(r)	I am treated as “less than” other residents in [name of respondent’s local community].
			10	When interacting with people in [name of respondent’s local community], I feel like I truly belong.
Berkman and Breslow Social Support Measure	Self-report Questionnaire	Social support	1	How many close friends do you have, people that you feel at ease with, can talk to about private matters?	Number	Individual	Adults	Berkman, L. F., & Breslow, L. (1983). Health and ways of living: The Alameda County study. Oxford University Press.	https://db.arabpsychology.com/scales/social-support-measure/	For ideas about scoring, see: Loucks, E., Sullivan, L., D’Agostino, R., Larson, M., Berkman, L., & Benjamin, E. (2006). Social networks and inflammatory markers in the Framingham Heart Study. Journal of Biosocial Science, 38(6), 835–842.
			2	How many of these close friends do you see at least once a month?
			3	How many relatives do you have, people that you feel at ease with, can talk to about private matters?
			4	How many of these relatives do you see at least once a month?
			5	Do you participate in any groups, such as a senior center, social or work group, religious‑connected group, self‑help group, or charity, public service, or community group?	1=Yes, 0=No
			6	About how often do you go to religious meetings or services?	Likert scale (0=Never/rarely, 5=More than weekly)
			7	Is there someone available to you whom you can count on to listen to you when you need to talk?	1=Yes, 0=No
			8	Is there someone available to give you good advice about a problem?
			9	Is there someone available to you who shows you love and affection?
			10	Can you count on anyone to provide you with emotional support (talking over problems or helping you make a difficult decision)?
			11	Do you have as much contact as you would like with someone you feel close to?
Berkman Social Disengagement Scale	Self-report Questionnaire	Social integration, engagement	I. Presence of spouse	Have you ever been married?	1=Yes, 2=No	Individual	Community-dwelling older adults	Bassuk, S. S., Glass, T. A., & Berkman, L. F. (1999). Social disengagement and incident cognitive decline in community-dwelling elderly persons. Annals of Internal Medicine, 131(3), 165–173.	https://oa.mg/work/10.7326/0003-4819-131-3-199908030-00002	Score: 1=Married, 0=Otherwise
				[IF YES] Are you now married, separated, divorced, or widowed?	1=Married, 2=Separated, 3=Divorced,4=Widowed
			II. Monthly visual contact with ≥3 relatives/friends	How many of your children do you see at least once a week?	Number					Score: ≥ 3 = 1, < 3 = 0
				Of the others, how many do you see every month?
				How many [close] relatives do you see at least once a month?
				How many [close] friends do you see at least once a month?
			III. Yearly non-visual contact with ≥10 relatives/friends	How many of your children do you talk to on the phone or correspond with weekly?	Number					Score: ≥ 10 = 1, < 10 = 0
				Of the others, how many do you talk to on the phone or correspond with monthly?
				Of the others, how many do you talk to on the phone or correspond with several times a year?
				How many [close] relatives do you correspond with, either by letter or telephone, a few times a year?
				How many [close] friends do you exchange letters or telephone calls with a few times a year?
			IV. Frequent attendance at religious services	About how often do you go to religious meetings or services?	Likert scale (1=Never/rarely, 6=More than weekly)					Score: 1=At least monthly, 0=Less than monthly
			V. Other group memberships	Do you participate in any groups, such as a senior center; social or work group; church-connected group; self-help group; or charity, public service, or community group?	1=Yes, 2=No					Score: 1=Yes, 0=No
			VI. Regular recreational social activities	Here is a list of things people do in their free time. In the last month, how often have you done each of these things?	0=Never, 1=Sometimes, 3=Often					Score: If responses to Questions 7 + 8 + 11 + 12 + 13 + 14 ≥ 6, then = 1; otherwise = 0. FINAL SCORE: 1 = 5-6, 2 = 3-4, 3 = 1-2, 4 = 0
				1. Active sports or swimming
				2. Take walks
				3. Work in the garden or yard
				4. Do physical exsercises
				5. Prepare your meals
				6. Work at a hobby
				7. Go out and do some shopping
				8. Go out to a movie, restaurant, or sporting event
				9. Read books, magazines, newspapers
				10. Watch television
				11. Day trips, overnight trips
				12. Unpaid community or volunteer work
				13. Paid community work
				14. Regularly play cards, games, or bingo
				15. Any other activities (specify)
Berkman-Syme Social Network Index (SNI)	Self-report Questionnaire	Social support, social integration	Marital/cohabiting status	Are you married or living with a partner?	1=Yes, 0=No	Individual	Adults	Berkman, L. F., & Syme, S. L. (1979). Social networks, host resistance, and mortality: a nine-year follow-up study of Alameda County residents. American journal of epidemiology, 109(2), 186-204. https://doi.org/10.1093/oxfordjournals.aje.a112674	Social networks, host resistance, and mortality: a nine-year follow-up study of Alameda County residents - PubMed
			Number of close friends	How many close friends do you have, people that you feel at ease with and can talk to about private matters?	Ordinal scale (0=None, 4=10+)
			Contact with friends	How many of these friends do you see at least once a month?
			Number of close relatives	How many relatives do you have, people that you feel at ease with and can talk to about private matters?
			Contact with relatives	How many of these relatives do you see at least once a month?
			Group participation	Do you participate in any groups, such as a senior center, social or work group, religious group, self-help, charity, or community group?	1=Yes, 0=No
			Religious attendance	About how often do you go to religious meetings or services?	Likert scale (0=Never/almost never, 5 = More than weekly)
Berlin Social Support Scales (BSSS)	Self-report Questionnaire	Perceived available support - emotional (subscale)	Prompt	Please indicate whether the following statements describe your experience with people close to you.	Likert scale (1=Strongly disagree, 4 = Strongly agree)	Individual	Adults	Schulz, U., & Schwarzer, R. (2003). Soziale Unterstützung bei der Krankheitsbewältigung: Die Berliner Social Support Skalen (BSSS). Diagnostica, 49(1), 73–82.	Berlin Social Support Scales (BSSS)	Shortened version is available: Knoll, N., Schwarzer, R., & Rosemeier, M. (2006). Shortened Berlin Social Support Scales: Emotional and Instrumental Support (3 items each). European Journal of Personality, 20(5), 387–405.
			1	There are some people who truly like me.
			2	Whenever I am sad, there are people who cheer me up.
			3	There are people who really care about me.
			4	I can rely on someone who understands me.
		Perceived available support - instrumental (subscale)	Prompt	Please indicate whether the following statements describe your experience with people close to you.
			5	When I am worried, there is someone who helps me.
			6	When everything becomes too much for me to handle, others are there to help me.
			7	When I am sick, there is someone who assists me.
			8	If I have problems, there is always someone to support me.
		Need for support (Subscale)	Prompt	Please indicate how much you feel the following statements apply to you
			9	When I am down, I need someone who boosts my spirits.
			10	Before making any important decisions, I absolutely need a second opinion.
			11	I prefer to be helped when I have difficulties.
			12	I want others to comfort me when I am sad.
		Support seeking (subscale)	Prompt	Indicate how much you seek support from others in these situations.
			13	Whenever I need help, I ask for it.
			14	If I do not know how to handle a situation, I ask others what they would do.
			15	When I feel stressed, I look for someone to help me.
			16	I express my worries to other people.
			17	I ask for support when necessary.
		Actually received support - Recipient (subscale)	Prompt	Think of the person closest to you (partner, friend, or family member) and indicate how he/she supported you recently.
			18	This person showed me that he/she loves and accepts me.
			19	This person took care of things I could not manage myself.
			20	This person helped me with daily tasks when I needed it.
			21	This person encouraged me emotionally.
			22	This person gave me advice when I was unsure.
			23	This person comforted me when I was distressed.
			24	This person helped me in solving problems.
			25	This person supported me in stressful situations.
			26	This person reassured me when I had doubts.
			27	This person listened when I needed to talk.
			28	This person assisted me in achieving goals.
		Provided support - provider (subscale)	Prompt	Think of the person closest to you and indicate how you have provided support to him/her recently.
			29	I comforted him/her when he/she was feeling bad.
			30	I took care of tasks he/she could not do.
			31	I listened to his/her worries.
			32	I helped in solving problems.
			33	I encouraged him/her emotionally.
			34	I gave advice when he/she was unsure.
			35	I helped him/her achieve goals.
			36	I assisted in stressful situations.
			37	I reassured him/her when he/she had doubts.
			38	I supported him/her in daily tasks.
			39	I showed love and acceptance.
		Protective buffering (subscale)	Prompt	Think of the person closest to you and indicate whether you kept back or hid certain things to protect him/her.
			40(r)	I kept all bad news from him/her.
			41(r)	I pretended to be very strong although I did not feel that way.
			42(r)	I did not share my worries to protect him/her.
			43(r)	I tried to hide my concerns so he/she would not be upset.
			44(r)	I avoided telling him/her things that might distress him/her.
			45(r)	I held back negative information to protect him/her.
Bridging Social Capital Questionnaire	Self-report Questionnaire	Social capital, activity participation, instrumental support, social trust	1	Last month, did you do any work for pay?	Yes / No	Individual	Adults	Villalonga‑Olives E., Adams I., Kawachi I. (2016). The development of a bridging social capital questionnaire for use in population health research. SSM – Population Health, 2, 613–622. DOI: 10.1016/j.ssmph.2016.08.008	https://www.sciencedirect.com/science/article/pii/S2352827316300568	Items load onto multiple latent constructs. See Villalonga-Olives et al. 2016.
			1.2	If you responded NO, go to question number 2. If you responded YES on question number 1: How often do you socialize (i.e. go out for drinks, visit each other's homes) with co-workers who...
			1.2 (a)	Are of a different nationality?	Likert scale (1=Never, 4=Very often)
			1.2 (b)	Speak a different language?
			1.2 (c)	Are from a different race/ethnic background than you?
			1.2 (d)	Have different political opinions?
			1.2 (e)	Have a different level of education?
			2	Do you currently participate in community activities related to…?
			2a	Religion	Yes / No
			2b	Senior Citizens
			2c	Literary/Art discussion
			2d	Youth
			2e	Sport
			2f	Neighborhood
			2g	Political
			2h	School Service
			2i	Labor Union
			2j	Veterans
			2k	Professional or Academic
			2l	People that share your nationality
			2m	Hobbies (e.g. gardening)
			2n	The school of your kids	Yes / No / Not applicable
			2o	The school you are attending
			2p	Other:	Write in
			2.1	If you responded YES to at least one of the categories above, can you please indicate which one do you spend the most time doing?
			Prompt	In this community activity, how often do you socialize with people who…:
			2.1 (a)	Are of a different nationality?	Likert scale (1=Never, 4=Very often)
			2.1 (b)	Speak a different language?
			2.1 (c)	Are from a different race/ethnic background to you?
			2.1 (d)	Have different political opinions?
			2.1 (e)	Are from a different educational background?
			2.2	In this community activity, are other participants “similar to you” or “different from you” regarding… ?
			2.2 (a)	Age	Mostly similar to you / Somewhat similar to you / Somewhat different from you / Different from you
			2.2 (b)	Job
			2.2 (c)	Nationality
			2.2 (d)	Ethnic Group
			2.2 (e)	Income
			2.2 (f)	Level of education
			2.2 (g)	Main language spoken
			3	Do you know anyone in your life who can assist you with the following kinds of situations?
			3a	Can babysit for you in an emergency	Yes / No / Not applicable
			3ab	If yes, who is that person? (check all that apply):	Acquaintance/friend; Workplace supervisor; Workplace co-worker; Family member/relative; Church member/ Religious services member; Neighbor; Other
			3b	Can lend you money if you need it (eg. at least $500)	Yes / No / Not applicable
			3bb	If yes, who is that person (check all that apply):	Acquaintance/friend; Workplace supervisor; Workplace co-worker; Family member/relative; Church member/ Religious services member; Neighbor; Other
			3c	Write a good reference/recommendation for a landlord?	Yes / No / Not applicable
			3cb	If yes, who is that person (check all that apply):	Acquaintance/friend; Workplace supervisor; Workplace co-worker; Family member/relative; Church member/ Religious services member; Neighbor; Other
			3d	Can write a good reference/recommendation letter when you are applying for a job	Yes / No / Not applicable
			3db	If yes, who is that person (check all that apply):	Acquaintance/friend; Workplace supervisor; Workplace co-worker; Family member/relative; Church member/ Religious services member; Neighbor; Other
			3e	Can provide advice dealing with immigration authorities (USCIS)	Yes / No / Not applicable
			3eb	If yes, who is that person (check all that apply):	Acquaintance/friend; Workplace supervisor; Workplace co-worker; Family member/relative; Church member/ Religious services member; Neighbor; Other
			3f	Can serve as a sponsor if you were to apply for a Green Card	Yes / No / Not applicable
			3fb	If yes, who is that person (check all that apply):	Acquaintance/friend; Workplace supervisor; Workplace co-worker; Family member/relative; Church member/ Religious services member; Neighbor; Other
			3g	Can provide a recommendation to find a good doctor *	Yes / No / Not applicable
			3gb	If yes, who is that person (check all that apply):	Acquaintance/friend; Workplace supervisor; Workplace co-worker; Family member/relative; Church member/ Religious services member; Neighbor; Other
			3h	Provide advice about local schools	Yes / No / Not applicable
			3hb	If yes, who is that person (check all that apply):	Acquaintance/friend; Workplace supervisor; Workplace co-worker; Family member/relative; Church member/ Religious services member; Neighbor; Other
			3i	Provide advice about preparing income taxes	Yes / No / Not applicable
			3ib	If yes, who is that person (check all that apply):	Acquaintance/friend; Workplace supervisor; Workplace co-worker; Family member/relative; Church member/ Religious services member; Neighbor; Other
			3j	Can help with small jobs around the house (e.g. painting, home maintenance)	Yes / No / Not applicable
			3jb	If yes, who is that person (check all that apply):	Acquaintance/friend; Workplace supervisor; Workplace co-worker; Family member/relative; Church member/ Religious services member; Neighbor; Other
			3k	Can give you a ride (airport, mall) if you need it	Yes / No / Not applicable
			3kb	If yes, who is that person (check all that apply):	Acquaintance/friend; Workplace supervisor; Workplace co-worker; Family member/relative; Church member/ Religious services member; Neighbor; Other
			3l	Can employ you if you need a job	Yes / No / Not applicable
			3lb	If yes, who is that person (check all that apply):	Acquaintance/friend; Workplace supervisor; Workplace co-worker; Family member/relative; Church member/ Religious services member; Neighbor; Other
			3m	Can find a holiday job for you, a family member or a friend	Yes / No / Not applicable
			3mb	If yes, who is that person (check all that apply):	Acquaintance/friend; Workplace supervisor; Workplace co-worker; Family member/relative; Church member/ Religious services member; Neighbor; Other
			3n	Can give advice on matters of law (e.g. problems with landlord, boss)	Yes / No / Not applicable
			3nb	If yes, who is that person (check all that apply):	Acquaintance/friend; Workplace supervisor; Workplace co-worker; Family member/relative; Church member/ Religious services member; Neighbor; Other
			3o	Can do your shopping when you (and your household members) are ill	Yes / No / Not applicable
			3ob	If yes, who is that person (check all that apply):	Acquaintance/friend; Workplace supervisor; Workplace co-worker; Family member/relative; Church member/ Religious services member; Neighbor; Other
			3p	Can come to visit you from out of town if you become ill or need assistance	Yes / No / Not applicable
			3pb	If yes, who is that person (check all that apply):	Acquaintance/friend; Workplace supervisor; Workplace co-worker; Family member/relative; Church member/ Religious services member; Neighbor; Other
			3q	Can help you if you need assistance with political issues because he/she is active in a politic party	Yes / No / Not applicable
			3qb	If yes, who is that person (check all that apply):	Acquaintance/friend; Workplace supervisor; Workplace co-worker; Family member/relative; Church member/ Religious services member; Neighbor; Other
			4	Speaking generally, how much would you say that you can trust:
			Part 1	Trust institutions/corporations/companies
			4a	The national media	Likert scale (1=Not at all, 4=Very much; Not applicable)
			4b	The local media
			4c	Local politicians
			4d	State politicians
			4e	National politicians
			4f	Local school authorities
			4g	The police
			4h	The court system
			4i	Health care providers
			4j	Corporations
			4k	Local businesses
			4l	Trade unions
			4m	Local religious leaders
			4n	Local community leaders
			Part 2	Trust immediate people
			4aa	Your current employer
			4bb	Your coworkers
			4cc	Your neighbors*
Brief Sense of Community Scale (BSCS)	Self-report Questionnaire	Sense of community	1	I can get what I need in this neighborhood,	Likert scale (1=strongly disagree, 5=strongly agree)	Individual	Adults	Peterson, N. A., Speer, P. W., & McMillan, D. W. (2008). Validation of a Brief Sense of Community Scale: Confirmation of the principal theory of sense of community. Journal of Community Psychology, 36(1), 61-73.	https://www.nsvrc.org/resource/brief-sense-community-scale/	Subscales include: Needs fulfillment (Items 1-2) Group membership (Items 3-4) Influence (Items 5-6) Emotional connection (Items 7-8)
			2	This neighborhood helps me fulfill my needs.
			3	I feel like a member of this neighborhood.
			4	I belong in this neighborhood.
			5	I have a say about what goes on in my neighborhood.
			6	People in this neighborhood are good at influencing each other.
			7	I feel connected to this neighborhood.
			8	I have a good bond with others in this neighborhood.
Campaign to End Loneliness Scale (CELS)	Self-report Questionnaire	Loneliness	1	I am content with my friendships and relationships	Likert scale (1=Strongly Disagree, 5=Strongly Agree)	Individual	Older-age adults (55+)	Campaign to End Loneliness. (2015). Measuring your impact on loneliness in later life: Campaign to End Loneliness measurement tool. Campaign to End Loneliness.	MEASURING YOUR IMPACT ON LONELINESS IN LATER LIFE	Items 4 and 5 can serve as single-item indicators of loneliness.
			2	I have enough people I feel comfortable asking for help at any time
			3	My relationships are as satisfying as I would want them to be
			4	How often do you feel lonely?	Likert scale (1=Never/rarely, 2=Somtimes, 3=Often)
			5	During the past week, have you felt lonely:	Rarely or none of the time (e.g. less than 1 day); Some or a little of the time (e.g. 1-2 days); Occasionally or a moderate amount of time (e.g. 3-4 days); All of the time (e.g. 5-7 days)
Children's Loneliness and Social Dissatisfaction Scale (CLS)	Self-report Questionnaire	Loneliness, social activities, social competence	1	It’s easy for me to make new friends at school	Likert scale (1=Not true at all, 5=Always true)	Individual	Grade-school children	Asher, Steven R., Shelley Hymel, and Peter D. Renshaw. "Loneliness in children." Child development (1984): 1456-1464.	https://successforkidswithhearingloss.com/wp-content/uploads/2011/08/Childrens-Loneliness-and-Social-Dissatisfaction-Scale1.pdf	(r) = reverse-scored item
			2	I like to read
			3(r)	I have nobody to talk to
			4	I'm good at working with other children
			5	I watch TV a lot
			6(r)	It's hard for me to make friends
			7	I like school
			8	I have lots of friends
			9(r)	I feel alone
			10	I can find a friend when I need one
			11	I play sports a lot
			12(r)	It's hard to get other kids to like me
			13	I like science
			14	I don't have anyone to play with
			15	I like music
			16	I like to get along with other kids
			17	I feel left out of things
			18(r)	There's nobody I can go to when I need help
			19	I like to paint and draw
			20(r)	I don't get along with other children
			21(r)	I'm lonely
			22	I am well-liked by the kids in my class
			23	I like playing board games a lot
			24(r)	I don't have any friends
Cohen's Social Network Index (SNI)	Self-report Questionnaire	Social integration	1	Which of the following best describes your marital status?	1 = Married/living with partner; 2 = Never married; 3 = Separated; 4 = Divorced; 5 = Widowed	Individual	Adults	Cohen, S., Doyle, W. J., Skoner, D. P., Rabin, B. S., & Gwaltney, J. M., Jr. (1997). Social ties and susceptibility to the common cold. JAMA, 277(24), 1940-1944.	https://www.cmu.edu/common-cold-project/measures-by-study/psychological-and-social-constructs/social-relationships-loneliness-measures/social_network_index_rev.pdf
			2	How many children do you have?	0, 1, 2, 3, 4, 5, 6, 7+
			2a	How many of your children do you see or talk to at least once every 2 weeks?	0-7+
			3	Are either of your parents living?	0 = Neither, 1 = Mother only, 2 = Father only, 3 = Both
			3a	Do you see or talk to either of your parents at least once every 2 weeks?	0-3
			4	Are either of your in-laws (or partner’s parents) living?	0 = Neither, 1 = Mother, 2 = Father, 3 = Both, 4 = Not applicable
			4a	Do you see or talk to either of your partner’s parents at least once every 2 weeks?	0 = Neither, 1 = Mother only, 2 = Father only, 3 = Both
			5	How many other relatives (excluding spouse, parents, children) do you feel close to?	0-7+
			5a	How many of these relatives do you see or talk to at least once every 2 weeks?	0-7+
			6	How many close friends do you have?	0-7+
			6a	How many of these friends do you see or talk to at least once every 2 weeks?	0-7+
			7	Do you belong to a church, temple, or religious group?	Yes/No
			7a	How many members of your religious group do you talk to at least once every 2 weeks?	0-7+
			8	Do you attend any classes on a regular basis?	Yes/No
			8a	How many fellow students or teachers do you talk to at least once every 2 weeks?	0-7+
			9	Are you currently employed either full- or part-time?	0 = No, 1 = Self-employed, 2 = Employed by others
			9a	How many people do you supervise?	0-7+
			9b	How many people at work (other than those you supervise) do you talk to at least once every 2 weeks?	0-7+
			10	How many of your neighbors do you visit or talk to at least once every 2 weeks?	0-7+
			11	Are you currently involved in regular volunteer work?	Yes/No
			11a	How many people involved in this volunteer work do you talk to at least once every 2 weeks?	0-7+
			12	Do you belong to any groups (social, recreational, trade, professional, community, etc.) where you talk to other members at least once every 2 weeks?	Yes/No
			12a	For each group, list the group name/type and number of members you talk to at least once every 2 weeks.	Open-ended (1-6 groups)
Collective Efficacy Scale (CES)	Self-report Questionnaire	Perceived neighborhood collective efficacy	Prompt	"How likely is it that neighbors could be counted on to intervene if..."	Likert scale (1=Very unlikely, 4=Very likely)	Individual / Neighborhoods	Community-dwelling adults	Sampson, R. J., Raudenbush, S. W., & Earls, F. (1997). Neighborhoods and violent crime: A multilevel study of collective efficacy. Science, 277(5328), 918-924. https://doi.org/10.1126/science.277.5328.918	Collective Efficacy—Chicago Neighborhood Study - Psychological Scales & Instruments Database	Subscales include: (1) Informal social control (Items 1-5) (2) Social cohesion (Items 6-10; r = reverse-scored) Individual responses can be aggregated at higher spatial/administrative levels (e.g, neighborhoods, organizations) to create a contextual measure of collective efficacy
			1	Children were skipping school and hanging out on a street corner.
			2	Children were spray-painting graffiti on a local building.
			3	Children were showing disrespect to an adult.
			4	A fight broke out in front of their house.
			5	The fire station closest to their home was threatened with budget cuts.
			Prompt	"How strongly do you agree/disagree with the following statements?"	Likert scale (1=Strongly disagree, 5=Strongly agree)
			6	People around here are willing to help their neighbors.
			7	This is a close-knit neighborhood.
			8	People in this neighborhood can be trusted.
			9(r)	People in this neighborhood generally don’t get along with each other.
			10(r)	People in this neighborhood do not share the same values.
Classroom Community and Social Connectedness Scale	Self-report Questionnaire	Social connectedness	SC1	I feel disconnected from campus life.	Likert scale (1=Strongly disagree, 6=Strongly agree)	Individual	College Students	Summers, J. J., Beretvas, S. N., Svinicki, M. D., & Gorin, J. S. (2005). Scale development and validation in classroom community and social connectedness. Journal of Experimental Education, 73(2), 177-200. https://doi.org/10.3200/JEXE.73.2.177‑200	https://experts.arizona.edu/en/publications/evaluating-collaborative-learning-and-community/
			SC2	There are people on campus with whom I feel a close bond.
			SC3	I don't feel that I really belong around the people that I know.
			SC4	I feel that I can share personal concerns with other students.
			SC5	I feel so distant from the other students.
			SC6	I have no sense of togetherness with my peers.
			SC7	I catch myself losing all sense of connectedness with college life.
			SC8	I feel that I fit right in on campus.
			SC9	There is no sense of brotherhood/sisterhood with my college friends.
			SC10	I don't feel related to anyone on campus.
			SC11	Other students make me feel at home on campus.
			SC12	I don't feel I participate with anyone or any group.
			CC1	I feel connected to people in this class.
			CC2	I've made friends in this class
			CC3	I feel I fit into this class.
			CC4	I know other people well in this class.
de Jong Gierveld Loneliness Scale	Self-report Questionnaire	Loneliness	1	There is always someone I can talk to about my day-to-day problems	Likert scale (1=None of the time, 5=All of the time)	Individual	Older adults	J. de Jong Gierveld & Theo van Tilburg (2006). The de Jong Gierveld Loneliness Scale. In: Loneliness and Social Isolation in Older Adults: Opportunities for the Health Care System.	https://mvda.info/sites/default/files/field/resources/De%20Jong%20Gierveld%20Lonliness%20Scale.pdf	A six-item version has been developed and validated: de Jong Gierveld, J., & van Tilburg, T. G. (2006). A 6‑item scale for overall, emotional, and social loneliness: Confirmatory tests on survey data. Research on Aging, 28(5), 582-598. https://doi.org/10.1177/0164027506289723
			2	I miss having a really close friend
			3	I experience a general sense of emptiness
			4	There are plenty of people I can lean on when I have problems
			5	I miss the pleasure of the company of others
			6	I find my circle of friends and acquaintances too limited
			7	There are many people I can trust completely
			8	There are enough people I feel close to
			9	I miss having people around me
			10	I often feel rejected
			11	I can call on my friends whenever I need them
Differential Loneliness Scale (DLS)	Self-report Questionnaire	Loneliness	1(r)	I find it easy to express feelings of affection toward members of my family.	True or False	Individual	Adults	Schmidt, N., & Sermat, V. (1983). Measuring loneliness in different relationships. Journal of Personality and Social Psychology, 44, 1038-1047. https://doi.org/10.1037/0022-3514.44.5.1038	https://backend.fetzer.org/sites/default/files/images/stories/pdf/selfmeasures/Self_Measures_for_Loneliness_and_Interpersonal_Problems_DIFFERENTIAL_LONELINESS.pdf	(r) indicates reverse-scoring
			(r)	Most everyone around me is a stranger.
			3(r)	I usually wait for a friend to call me up and invite me out before making plans.
			4(r)	Most of my friends understand my motives and reasoning.
			5	At this time, I do not have a romantic relationship that means a lot to me.
			6	I don’t get along very well with my family.
			7(r)	I have at least one good friend of the same sex.
			8	I can’t depend on getting moral or financial support from any group or organization in a time of trouble.
			9(r)	I am now involved in a romantic or marital relationship where both of us make a genuine effort at cooperation.
			10	I often become shy and retiring in the company of relatives.
			11(r)	Some of my friends will stand by me in almost any difficulty.
			12	People in my community aren’t really interested in what I think or feel.
			13	My trying to have friends and to be liked seldom succeeds the way I would like it to.
			14(r)	I spend time talking individually with each member of my family.
			15	I find it difficult to tell anyone that I love him or her.
			16	I don’t have many friends in the city where I live.
			17(r)	I work well with others in a group.
			18(r)	I am an important part of the emotional and physical well-being of my lover or spouse.
			19	I don’t feel that I can turn to my friends living around me for help when I need it.
			20	I don’t think that anyone in my family really understands me.
			21(r)	I have a lover or spouse who fulfils many of my emotional needs.
			22(r)	My friends are generally interested in what I am doing, although not to the point of being nosy.
			23	Members of my family enjoy meeting my friends.
			24	I allow myself to become close to my friends.
			25	My relatives are generally too busy with their concerns to bother about my problems.
			26	Few of my friends understand me the way I want to be understood.
			27	No one in the community where I live cares much about me.
			28	Right now, I don’t have true compatibility in a romantic or marital relationship.
			29(r)	Members of my family give me the kind of support that I need.
			30	A lot of my friendships ultimately turn out to be pretty disappointing.
			31(r)	My romantic or marital partner gives me much support and encouragement.
			32	I am not very open with members of my family.
			33	I often feel resentful about certain actions of my friends.
			34	I am embarrassed about the way my family behaves.
			35	People who say they are in love with me are usually only trying to rationalize using me for their own purposes.
			36(r)	I have a good relationship with most members of my family.
			37(r)	In my relationships, I am generally able to express both positive and negative feelings.
			38	I don’t get much satisfaction from the groups I attend.
			39(r)	I get plenty of help and support from friends.
			40	I seem to have little to say to members of my family.
			41	I don’t have any one special love relationship in which I feel really understood.
			42(r)	I really feel that I belong to a family.
			43	I have few friends with whom I can talk openly.
			44	My family is quite critical of me.
			45(r)	I have an active love life.
			46	I have few friends that I can depend on to fulfil their end of mutual commitments.
			47(r)	Generally I feel that members of my family acknowledge my strengths and positive qualities.
			48(r)	I have at least one real friend.
			49	I don’t have any neighbours who would help me out in a time of need.
			50(r)	Members of my family are relaxed and easy-going with each other.
			51	I have moved around so much that I find it difficult to maintain lasting friendships.
			52(r)	I tend to get along well with partners in romantic relationships.
			53	I find it difficult to invite a friend to do something with me.
			54	I have little contact with members of my family.
			55	My friends don’t seem to stay interested in me for long.
			56(r)	There are people in my community who understand my views and beliefs.
			57	As much as possible, I avoid members of my family.
			58	I seldom get the emotional security I need from a romantic or sexual relationship.
			59(r)	My family usually values my opinion when a family decision is to be made.
			60	Most of my friends are genuinely concerned about my welfare
Duke Social Support and Stress Scale (DUSOCS)	Self-report Questionnaire	Social support	S1	Your wife, husband, or significant other person	None / Some / A Lot / No such person	Individual	Adults	Parkerson, G. R., Jr., Michener, J. L., Wu, L. R., Finch, J. N., Muhlbaier, L. H., Magruder‑Habib, K., … Chen, A. L. (1989). Associations among family support, family stress, and personal functional health status: Development of the Duke Social Support and Stress Scale (DUSOCS). Journal of Clinical Epidemiology, 42(3), 217-229.	https://db.arabpsychology.com/scales/duke-social-support-and-stress-scale-dusocs-2/
			S2	Your children or grandchildren
			S3	Your parents or grandparents
			S4	Your brothers or sisters
			S5	Your other blood relatives
			S6	Your relatives by marriage (e.g., in-laws, ex-wife, ex-husband)
			S7	Your neighbors
			S8	Your co-workers
			S9	Your church members
			S10	Your other friends
			S11	Do you have one particular person whom you trust and to whom you can go with personal difficulties?
			S12	If yes, which type of person is he or she? (e.g., child, parent, neighbor)	None / Some / A Lot / No such person
			T1	Your wife, husband, or significant other person
			T2	Your children or grandchildren
			T3	Your parents or grandparents
			T4	Your brothers or sisters
			T5	Your other blood relatives
			T6	Your relatives by marriage (e.g., in-laws, ex-wife, ex-husband)
			T7	Your neighbors
			T8	Your co-workers
			T9	Your church members
			T10	Your other friends
			T11	Is there one particular person causing you the most personal stress now?	Yes/No
			T12	If yes, which type of person is he or she? (e.g., child, parent, neighbor)	Open response
Duke Social Support Index (DSSI)	Self-report Questionnaire	Social support, Social interaction	1	Other than members of your family, how many persons in your local area do you feel you can depend on or feel very close to?	Ordinal scale (1=None, 2=1-2, 3=More than 2)	Individual	Older adults	Landerman, R., George, L. K., Campbell, R. T., & Blazer, D. G. (1989). Alternative models of social support, stress, and depression: the Duke Social Support Index. American Journal of Community Psychology, 17(5), 625-639.	Duke Social Support Index
			2	How many times during the past week did you spend time with someone who does not live with you (visits or outings)?	Ordinal scale (0=None, 7=Seven or more)
			3	How many times did you talk to someone (friends, relatives, others) on the telephone in the past week?
			4	About how often did you go to meetings of clubs, religious meetings, or other groups you belong to in the past week?
			5	Do your family and friends understand you?	Likert scale (1=Hardly ever, 2=Sometimes, 3=Most of the time)
			6	Do you feel useful to your family and friends?
			7	Do you know what is going on with your family and friends?
			8	When you talk with family/friends, do you feel listened to?
			9	Do you feel you have a definite role/place in your family and friends?
			10	Can you talk about your deepest problems with at least some family/friends?
			11	How satisfied are you with the kinds of relationships you have with your family and friends?	Likert scale (1=Very dissatisfied, 2=Somewhat dissatisfied, 3=Satisfied)
Duke-UNC Functional Social Support Questionnaire (DSSQ-8)	Self-report Questionnaire	Functional social support	F1	I have people who care what happens to me.	Likert scale (1=Much less than I would like, 5=As much as I would like)	Individual	Adults	Broadhead, W. E., Gehlbach, S. H., De Gruy, F. V., & Kaplan, B. H. (1988). The Duke‑UNC Functional Social Support Questionnaire: Measurement of social support in family medicine patients. Medical Care, 26(7), 709-723. https://doi.org/10.1097/00005650‑198807000‑00006	Duke-UNC Functional Social Support Questionnaire (DUFSS) - Psychological Scales & Instruments Database	The original study tested 14 items. See Broadhead et al. 1988.
			F2	I get love and affection.
			F3	I get chances to talk to someone about problems at work or with my housework.
			F4	I get chances to talk to someone I trust about my personal or family problems.
			F5	I get chances to talk about money matters.
			F6	I get invitations to go out and do things with other people.
			F7	I get useful advice about important things in life.
			F8	I get help when I am sick in bed.
ENRICHD Social Support Instrument (ESSI)	Self-report Questionnaire	Perceived Social support	E1	Is there someone available to whom you can count on to listen to you when you need to talk?	Likert scale (1=None of the time, 5=All of the time)	Individual	Adults	Mitchell, P. H., Powell, L., Blumenthal, J., Norten, J., Ironson, G., Pitula, C. R., Froelicher, E. S., Czajkowski, S., Youngblood, M., Huber, M., & Berkman, L. F. (2003). A short social support measure for patients recovering from myocardial infarction: The ENRICHD Social Support Inventory. Journal of Cardiopulmonary Rehabilitation, 23(6), 398-403. https://doi.org/10.1097/00008483‑200311000‑00001	A short social support measure for patients recovering from myocardial infarction: the ENRICHD Social Support Inventory - PubMed
			E2	Is there someone available to you to give you good advice about a problem?
			E3	Is there someone available to you who shows you love and affection?
			E4	Is there someone available to help with daily chores?
			E5	Can you count on anyone to provide you with emotional support (talking over problems or helping you make a difficult decision)?
			E6	Do you have as much contact as you would like with someone you feel close to, someone in whom you can trust and confide in?
			E7	Are you currently married or living with a partner?	1=No, 2=Yes
Functional Assessment of Chronic Illness Therapy (FACIT; Social/Family Well-being Subscale)	Self-report Questionnaire	Social support / relationship satisfaction	GS1	I feel close to my friends	Likert scale (0=Not at all, 4=Very much)	Individual	Adults with chronic illness	Cella, D. F., Tulsky, D. S., Gray, G., Sarafian, B., Linn, E., Bonomi, A., … & Purl, S. (1993). The Functional Assessment of Cancer Therapy (FACT‑G): Development and validation of the general measure. Journal of Clinical Oncology, 11(3), 570-579. (see FACIT.net for Version 4)	FACT-G - Functional Assessment of Cancer Therapy
			GS2	I get emotional support from my family
			GS3	I get support from my friends
			GS4	My family has accepted my illness
			GS5	I am satisfied with family communication about my illness
			GS6	I feel close to my partner (or the person who is my main support)
			GS7	I am satisfied with my sex life
General Belongingness Scale (GBS)	Self-report Questionnaire	Sense of belonging	Al1	When I am with other people, I feel included	Likert scale (1=Strongly disagree, 5=Strongly agree)	Individual	Adults	Malone, G. P., Pillow, D. R., & Osman, A. (2012). The General Belongingness Scale (GBS): Assessing achieved belongingness. Personality and Individual Differences, 52(3), 311-316. https://doi.org/10.1016/j.paid.2011.10.027	https://docslib.org/doc/4279211/the-general-belongingness-scale-gbs-assessing-achieved-belongingness-glenn-p	Items load onto two factors: Acceptance/Inclusion, Rejectin/Exclusion
			Al2	I have close bonds with family and friends
			Al5	I feel accepted by others
			Al8	I have a sense of belonging
			Al10	I have a place at the table with others
			Al11	I feel connected with others
			RE3	I feel like an outsider
			RE4	I feel as if people do not care about me
			RE6	Because I do not belong, I feel distant during the holiday season
			RE7	I feel isolated from the rest of the world
			RE9	When I am with other people, I feel like a stranger
			REl2	Friends and family do not involve me in their plans
Hierarchical Mapping Technique (HMT)	Self-report Questionnaire	Social integration, social support	Prompt	[Present image of three concentric circles] Think of the three circles below as including people who are important in your life right now, but who are not equally close. Read the descriptions below and list the people you think fit into each circle based on how close you feel with that person.		Individual	Adults	Antonucci, T. C. (1986). Measuring social support networks: Hierarchical mapping technique. Generations, 10-12.	https://sparqtools.org/wp-content/uploads/2022/10/Hierarchical-Mapping-Technique-Social-Support-Convoy-Model.pdf	Count and sum the number of people in the inner, middle, and outer circles to have one score for each level of closeness. To calculate the total social relationships score for each participant, sum these three numbers together.
			Inner Circle	People to whom you feel so close that it is hard to imagine life without them.	List names
			Middle Circle	People to whom you may not feel quite that close but who are still important to you.	List names
			Outer Circle	People whom you haven't already mentioned but who are close enough and important enough in your life that they should be placed in your personal network.	List names
	Self-report Questionnaire	Sense of mattering (including subscales of awareness, importance, and reliance)	Awareness		Likert scale (1=Strongly disagree, 5=Strongly agree)	Individual	Adults	Elliott, G., Kao, S., & Grant, A.-M. (2004). Mattering: Empirical Validation of a Social-Psychological Concept. Self and Identity, 3(4), 339–354. https://doi.org/10.1080/13576500444000119	https://www.researchgate.net/publication/233137630_Mattering_Empirical_Validation_of_a_Social-Psychological_Concept	(r) indicates reverse-scoring
Interpsonal Mattering Scale			1	Most people do not seem to notice when I come or when I go (r)
			2	In a social gathering, no one recognizes me (r)
			3	Sometimes when I am with others, I feel almost as if I were invisible (r)
			4	People are usually aware of my presence
			5	For whatever reason, it is hard for me to get other people’s attention (r)
			6	Whatever else may happen, people do not ignore me
			7	For better or worse, people generally know when I am around
			8	People tend not to remember my name (r)
			Importance
			9	People do not care what happens to me (r)
			10	There are people in my life who react to what happens to me in the same way they would if it had happened to them
			11	My successes are a source of pride to people in my life
			12	I have noticed that people will sometimes inconvenience themselves to help me
			13	When I have a problem, people usually don’t want to hear about it (r)
			14	Much of the time, other people are indifferent to my needs (r)
			15	There are people in my life who care enough about me to criticize me when I need it
			16	There is no one who really takes pride in my accomplishments (r)
			17	No one would notice if one day I disappeared (r)
			18	If the truth be known, no one really needs me (r)
			Reliance
			19	Quite a few people look to me for advice on issues of importance
			20	I am not someone people turn to when they need something (r)
			21	People tend to rely on me for support
			22	When people need help, they come to me
			23	People count on me to be there in times of need
			24	Often people trust me with things that are important to them
Interpersonal Support Evaluation List (ISEL)	Self-report Questionnaire	Social support, belonging, self-esteem	1	There are several people that I trust to help solve my problems.	Likert scale (0=Definitely false, 3=Definitely true)	Individual	Adults	Cohen, S., & Hoberman, H. M. (1983). Interpersonal Support Evaluation List (ISEL) [Database record]. APA PsycTests. https://doi.org/10.1037/t06207-000	https://backend.fetzer.org/sites/default/files/images/stories/pdf/selfmeasures/Self_Measures_for_Social_Support_INTERPERSONAL_SUPPORT_EVALUATION.pdf	(r) indicates reverse-scoring A 12-item version has also been developed. See: Cohen, S., Mermelstein, R., Kamarck, T., & Hoberman, H. M. (1985). In I. G. Sarason & B. R. Sarason (Eds.), Measuring the functional components of social support. In Social support: Theory, research, and applications (pp. 73-94). Martinus Nijhoff.
			2	If I needed help fixing an appliance or repairing my car, there is someone who would help me.
			3(r)	Most of my friends are more interesting than I am.
			4	There is someone who takes pride in my accomplishments.
			5	When I feel lonely, there are several people I can talk to.
			6(r)	There is no one that I feel comfortable talking about intimate personal problems.
			7	I often meet or talk with family or friends.
			8	Most people I know think highly of me.
			9(r)	If I needed a ride to the airport very early in the morning, I would have a hard time finding someone to take me.
			10(r)	I feel like I’m not always included by my circle of friends.
			11(r)	There really is no one who can give me an objective view of how I’m handling my problems.
			12	There are several different people I enjoy spending time with.
			13(r)	I think that my friends feel that I’m not very good at helping them solve their problems.
			14(r)	If I were sick and needed someone (friend, family member, or acquaintance) to take me to the doctor, I would have trouble finding someone.
			15(r)	If I wanted to go on a trip for a day, I would have a hard time finding someone to go with me.
			16	If I needed a place to stay for a week because of an emergency, I could easily find someone who would put me up.
			17(r)	I feel that there is no one I can share my most private worries and fears with.
			18	If I were sick, I could easily find someone to help me with my daily chores.
			19	There is someone I can turn to for advice about handling problems with my family.
			20	I am as good at doing things as most other people are.
			21	If I decide one afternoon that I would like to go to a movie that evening, I could easily find someone to go with me.
			22	When I need suggestions on how to deal with a personal problem, I know someone I can turn to.
			23	If I needed an emergency loan of $100, there is someone I could get it from.
			24(r)	In general, people do not have much confidence in me.
			25(r)	Most people I know do not enjoy the same things that I do.
			26	There is someone I could turn to for advice about making career plans or changing my job.
			27(r)	I don’t often get invited to do things with others.
			28(r)	Most of my friends are more successful at making changes in their lives than I am.
			29(r)	If I had to go out of town for a few weeks, it would be difficult to find someone who would look after my house or apartment.
			30(r)	There really is no one I can trust to give me good financial advice.
			31	If I wanted to have lunch with someone, I could easily find someone to join me.
			32	I am more satisfied with my life than most people are with theirs.
			33	If I was stranded 10 miles from home, there is someone I could call who would come and get me.
			34(r)	No one I know would throw a birthday party for me.
			35(r)	It would be difficult to find someone who would lend me their car for a few hours.
			36(r)	If a family crisis arose, it would be difficult to find someone who could give me good advice about how to handle it.
			37	I am closer to my friends than most other people are to theirs.
			38	There is at least one person I know whose advice I really trust.
			39(r)	If I needed some help in moving to a new house or apartment, I would have a hard time finding someone to help me.
			40(r)	I have a hard time keeping pace with my friends.
Interview Schedule for Social Interaction (ISSI)	Self-report Questionnaire	Social support / interaction	1a	How many people do you know with the same interests as yours?	Open-ended numeric	Individual	Adult	Henderson, S., Duncan‑Jones, P., Byrne, D. G., & Scott, R. (1980). Measuring social relationships: The Interview Schedule for Social Interaction. Psychological Medicine, 10, 723-734.	https://db.arabpsychology.com/scales/interview-schedule-for-social-interaction-sample-2/
			2a	How many people you know do you meet or talk to during a week?
			4a	How many friends, not relatives, can visit you and feel at home?
			5a	To how many, family and friends, can you speak openly?
			12a	From how many people can you easily borrow things?
			13a	Apart from those at home, how many can you turn to when in trouble?
			1b	Adequacy of number of people in 1a; would you want more or less?	3-point (less / about right / more)
			2b	Adequacy of number of people in 2a; would you want more or less?
			3	Adequacy of number of people you meet in daily life?
			4b	Adequacy of number of people in 4a; would you want more or less?
			5b	According to 5a, would you like it to be easier to speak to those people?
			5c	Would you want more of those people around?
			12c	Those mentioned in 12a, would you want more of them around?
			13c	Those mentioned in 13a, would you want more of them around?
			6a	Is there someone special from whom you really can feel support?	Yes/no
			7a	Is there someone special who feels close to you?
			8a	Is there someone special with whom you share feelings of happiness?
			9a	Is there someone with whom you can share your inner thoughts?
			10a	Does anyone ever hold or embrace you to give comfort and support?
			11a	Do you think people, those at home or others, really appreciate what you do for them?
			6b	Is the amount of support, from the person mentioned in 6a, adequate?	3-point (less / about right / more)
			6c	Would you like to know more people like him/her?
			7c	Is the person mentioned in 6a close enough, or too close?
			7d	Would you like to have more such people around?
			8b	According to 8a, would you like to feel more of that?
			8c	Would you like to have another individual of that kind around?
			9b	Would you like to share more with the person mentioned in 9a?
			9c	Would you like to have more people to share things with?
			10b	Would you like someone to embrace or hold you more often to give comfort and support?
			11b	Would you like those mentioned in 11a to show more appreciation?
Inventory of Socially Supportive Behaviors (ISSB)	Self-report Questionnaire	Enacted and received social support	Prompt	We are interested in learning about some of the ways that you feel people have helped you … over the past four weeks. Below you will find a list of activities that other people might have done for you … during the past four weeks.		Individual	Adults	Barrera, M., Jr., Sandler, I. N., & Ramsay, T. B. (1981). Preliminary development of a scale of social support: Studies on college students. American Journal of Community Psychology, 9(4), 435–447.	Social Support | Division of Cancer Control and Population Sciences (DCCPS)
			1	Looked after a family member when you were away	Likert scale (1=Not at all, 5 = About every day)
			2	Was right there with you (physically) in a stressful situation
			3	Provided you with a place where you could get away for awhile
			4	Watched after your possessions when you were away (pets, plants, home, apartment, etc.)
			5	Told you what he/she did in a situation that was similar to yours
			6	Did some activity with you to help you get your mind off things
			7	Talked with you about some interests of yours
			8	Let you know that you did something well
			9	Went with you to someone who could take action
			10	Told you that you were okay just the way you are
			11	Told you that he/she would keep the things that you talked about private — just between the two of you
			12	Assisted you in setting a goal for yourself
			13	Made it clear what was expected of you
			14	Expressed respect for something you did well
			15	Gave you some information on how to do something
			16	Suggested some action that you should take
			17	Gave you over $25
			18	Comforted you by showing you some physical affection
			19	Gave you some information to help you understand a situation that you were in
			20	Provided you with some transportation
			21	Checked back with you to see if you followed the advice that you were given
			22	Gave you under $25
			23	Helped you understand why you did not do something well
			24	Listened to you talk about your private feelings
			25	Loaned/gave you something (a physical object other than money) that you needed
			26	Agreed that what you wanted to do was right
			27	Said things that made your situation clearer and easier to understand
			28	Told you how he/she felt in a situation that was similar to yours
			29	Let you know that he/she would always be around if you needed assistance
			30	Expressed interest and concern in your well-being
			31	Told you that he/she felt very close to you
			32	Told you who you should see for assistance
			33	Told you what to expect in a situation that was about to happen
			34	Loaned you over $25
			35	Taught you how to do something
			36	Gave you feedback on how you were doing without saying it was good or bad
			37	Joked and kidded to try to cheer you up
			38	Provided you with a place to stay
			39	Pitched in to help you do something that needed to get done
			40	Loaned you under $25
Loneliness and Aloneness Scale for Children and Adolescents (LACA)	Self-report Questionnaire	Peer-based loneliness	4	I think I have fewer friends than others.	Likert scale (1=Never, 4=Often)	Individual	Children and adolescents ages 10-19	Goossens, L., Maes, M. (2017). Loneliness and Aloneness Scale for Children and Adolescents (LACA). In: Zeigler-Hill, V., Shackelford, T. (eds) Encyclopedia of Personality and Individual Differences. Springer, Cham. https://doi.org/10.1007/978-3-319-28099-8_2294-1	Marcoen, Alfons, Luc Goossens, and Paul Caes. "Lonelines in pre-through late adolescence: Exploring the contributions of a multidimensional approach." Journal of Youth and Adolescence 16, no. 6 (1987): 561-577.	(r) = reverse-scored item
			5	I feel isolated from other people.
			7	I feel excluded by my classmates.
			9	I want to be better integrated in the class group.
			15	Making friends is hard for me.
			17	I am afraid the others won’t let me join in.
			23	I feel alone at school.
			27	I think there is no single friend to whom I can tell everything.
			33	I feel abandoned by my friends.
			35	I feel left out by my friends.
			41	I feel sad because nobody wants to join in with me.
			47	I feel sad because I have no friends.
		Parental-based loneliness	1(r)	I feel I have very strong ties with my parents.
			3(r)	My parents make time to pay attention to me.
			11	I feel left out by my parents.
			16(r)	I find consolation with my parents.
			18	I find it hard to talk to my parents.
			25(r)	I can get along with my parents very well.
			30(r)	My parents are ready to listen to me or to help me.
			37(r)	I have the feeling that my parents and I belong together.
			38(r)	My parents share my interests.
			43(r)	My parents show real interest in me.
			45	I doubt whether my parents love me after all.
			48(r)	At home I feel at ease.
		Aversion to aloneness	8	When I am lonely, I feel bored.
			10	When I am alone, I feel bad.
			12	When I feel lonesome, I got to see some friends.
			14	When I feel bored, I am unhappy.
			20	When I am lonely, I don’t know what to do.
			22	To really have a good time I have to be with my friends.
			24	When I am lonely time lasts long and no single activity seems attractive.
			29	When I am alone, I would like to have other people around.
			32	When I am bored I go to see a friend.
			34	I feel unhappy when I have to do things on my own.
			39	When I am lonely I go to see other people myself.
			42	When I am bored, I feel lonesome.
		Affinity for aloneness	2	I retire from others to do things that can hardly be done with a large number of people.
			6	I want to be alone.
			13	I am looking for a moment to be on my own.
			19	When I am lonely, I want to be alone to think it over.
Loneliness at Work Scale (LAWS)	Self-report Questionnaire	Work-related loneliness, perceived isolation	1	I often feel abandoned by my co-workers when I am under pressure at work	Likert scale (1=Strongly disagree, 7=Strongly agree)	Individual	Working adults	Wright, Sarah L., Christopher DB Burt, and Kenneth T. Strongman. "Loneliness in the workplace: Construct definition and scale development." (2006).	https://www.researchgate.net/publication/29487439_Loneliness_in_the_Workplace_Construct_definition_and_scale_development	(r) = reverse-scored item
			2	I often feel alienated from my co-workers
			3	I feel myself withdrawing from the people I work with
			4	I often feel emotionally distant from the people I work with
			5(r)	I feel satisfied with the relationships I have at work
			6(r)	There is a sense of camaraderie in my workplace
			7	I often feel isolated when I am with my co-workers
			8	I often feel disconnected from others at work
			9	I experience a general sense of emptiness when I am at work
			10(r)	I have social companionship/fellowship at work
			11(r)	I feel included in the social aspects of work
			12(r)	There is someone at work I can talk to about my day to day work problems if I need to
			13	There is no one at work I can share personal thoughts with if I want to
			14(r)	I have someone at work I can spend time with on my breaks if I want to
			15(r)	I feel part of a group of friends at work
			16(r)	There are people at work who take the trouble to listen to me
Lubben Social Network Scale (LSNS-R)	Self-report Questionnaire	Social interaction, integration, engagement	Prompt	FAMILY: Considering the people to whom you are related by birth, marriage, adoption, etc…		Individual	Adults	Lubben, J. E. (1988). Assessing social networks among elderly populations. Family & Community Health, 11(3), 42-52.	https://www.bc.edu/content/dam/bc1/schools/sw/lubben/LSNS18.pdf	Shortened versions have been developed and validated: Lubben, J., Gironda, M., & Lee, A. (2002). Refinements to the Lubben Social Network Scale: The LSNS‑R. Behavioral Measurement Letter, 7(2)
			1	How many relatives do you see or hear from at least once a month?	Ordinal scale (0=None, 5=Nine or more)
			2	How often do you see or hear from relative with whom you have the most contact?	Ordinal scale (0=Less than monthly, 5=Daily)
			3	How many relatives do you feel at ease with that you can talk about private matters?	Ordinal scale (0=None, 5=Nine or more)
			4	How many relatives do you feel close to such that you could call on them for help?
			5	When one of your relatives has an important decision to make, how often do they talk to you about it?	Likert scale (0=Never, 5=Always)
			6	How often is one of your relatives available for you to talk to when you have an important decision to make?	Likert scale (0=Never, 5=Always)
			Prompt	NEIGHBORS: Considering those people who live in your neighborhood...
			7	How many of your neighbors do you see or hear from at least once a month?	Ordinal scale (0=None, 5=Nine or more)
			8	How often do you see or hear from the neighbor with whom you have the most contact?	Ordinal scale (0=Less than monthly, 5=Daily)
			9	How many neighbors do you feel at ease with that you can talk about private matters?	Ordinal scale (0=None, 5=Nine or more)
			10	How many neighbors do you feel close to such that you could call on them for help?
			11	When one of your neighbors has an important decision to make, how often do they talk to you about it?	Likert scale (0=Never, 5=Always)
			12	How often is one of your neighbors available for you to talk to when you have an important decision to make?	Likert scale (0=Never, 5=Always)
			Prompt	FRIENDSHIPS: Considering your friends who do not live in your neighborhood…
			13	How many of your friends do you see or hear from at least once a month?	Ordinal scale (0=None, 5=Nine or more)
			14	How often do you see or hear from the friend with whom you have the most contact?	Ordinal scale (0=Less than monthly, 5=Daily)
			15	How many friends do you feel at ease with that you can talk about private matters?	Ordinal scale (0=None, 5=Nine or more)
			16	How many friends do you feel close to such that you could call on them for help?
			17	When one of your friends has an important decision to make, how often do they talk to you about it?	Likert scale (0=Never, 5=Always)
			18	How often is one of your friends available for you to talk to when you have an important decision to make?	Likert scale (0=Never, 5=Always)
Measures of Perceived Social Support from Friends (PSS-Fr) and Family (PSS-Fa)	Self-report Questionnaire	Social support	Prompt	The statements which follow refer to feelings and experiences which occur to most people at one time or another in their relationships with friends.	Yes, No, Don't know	Individual	Adults	Procidano, Mary E., and Kenneth Heller. "Measures of perceived social support from friends and from family: Three validation studies." American journal of community psychology 11, no. 1 (1983): 1-24.	https://www.researchgate.net/publication/16360552_Measures_of_Perceived_Social_Support_from_Friends_and_from_Family_Three_Validation_Studies
			1	My friends give me the moral support I need.
			2	Most other people are closer to their friends than I am.
			3	My friends enjoy hearing about what I think.
			4	Certain friends come to me when they have problems or need advice.
			5	I rely on my friends for emotional support.
			6	If I felt that one or more of my friends were upset with me, I'd just keep it to myself.
			7	I feel that I’m on the fringe in my circle of friends.
			8	There is a friend I could go to if I were just feeling down, without feeling funny about it later.
			9	My friends and I are very open about what we think about things.
			10	My friends are sensitive to my personal needs.
			11	My friends come to me for emotional support.
			12	My friends are good at helping me solve problems.
			13	I have a deep sharing relationship with a number of friends.
			14	My friends get good ideas about how to do things or make things from me.
			15	When I confide in friends, it makes me feel uncomfortable.
			16	My friends seek me out for companionship.
			17	I think that my friends feel that I’m good at helping them solve problems.
			18	I don’t have a relationship with a friend that is as intimate as other people’s relationships with friends.
			19	I’ve recently gotten a good idea about how to do something from a friend.
			20	I wish my friends were much different.
			Prompt	The statements which follow refer to feelings and experiences which occur to most people at one time or another in their relationships with family.
			1	My family gives me the moral support I need.
			2	I get good ideas about how to do things or make things from my family.
			3	Most other people are closer to their family than I am.
			4	When I confide in the members of my family who are closest to me, I get the idea that it makes them uncomfortable.
			5	My family enjoys hearing about what I think.
			6	Members of my family share many of my interests.
			7	Certain members of my family come to me when they have problems or need advice.
			8	I rely on my family for emotional support.
			9	There is a member of my family I could go to if I were just feeling down, without feeling funny about it later.
			10	My family and I are very open about what we think about things.
			11	My family is sensitive to my personal needs.
			12	Members of my family come to me for emotional support.
			13	Members of my family are good at helping me solve problems.
			14	I have a deep sharing relationship with a number of members of my family.
			15	Members of my family get good ideas about how to do things or make things from me.
			16	When I confide in members of my family, it makes me uncomfortable.
			17	Members of my family seek me out for companionship.
			18	I think that my family feels that I’m good at helping them solve problems.
			19	I don’t have a relationship with a member of my family that is as close as other people’s relationships with family members.
			20	I wish my family were much different.
Midlife in the United States (MIDUS) Psychosocial Constructs	Self-report Questionnaire	Social support, strain, conflict, integration	Co-worker Support	How often do you get help and support from your coworkers?	Likert scale (1=Never, 5=All of the time)	Individual	Adults	Ryff, Carol D., David M. Almeida, John Z. Ayanian, Deborah S. Carr, Paul D. Cleary, Christopher Coe, Richard J. Davidson et al. 2007. "Midlife in the United States (MIDUS 2), 2004-2006."	https://midus.wisc.edu/Projects/M2P1/M2P1_Survey/Documentation/M2_P1_DocumentationOfPsychosocialConstructsAndCompositeVariables_20201103.pdf
				How often are your coworkers willing to listen to your work-related problems?
			Work Supervisor Support	How often do you get the information you need from your supervisor or superiors?
				How often do you get help and support from your immediate supervisor?
				How often is your immediate supervisor willing to listen to your work-related problems?
			Perceived Social Integration	I don’t feel I belong to anything I’d call a community (reverse)	Likert scale (1=Strongly disagree, 7=Strongly agree)
				I feel close to other people in my community
				My community is a source of comfort
			Perceived Social Contribution	I have something valuable to give to the world
				My daily activities do not create anything worthwhile for my community (reverse)
				I have nothing important to contribute to society (reverse)
			Family Support	Not including your spouse or partner, how much do members of your family really care about you?	Likert scale (1=Not at all, 4=A lot)
				How much do they understand the way you feel about things?
				How much can you rely on them for help if you have a serious problem?
				How much can you open up to them if you need to talk about your worries?
			Family Strain	Not including your spouse or partner, how often do members of your family make too many demands on you?	Likert scale (1=Never, 4=Often)
				How often do they criticize you?
				How often do they let you down when you are counting on them?
				How often do they get on your nerves?
			Providing Family Support	How much do you really care about the members of your family, not including your partner or spouse?	Likert scale (1=Never, 4=Often)
				How much do you understand the way they feel about things?
			Friend Support	How much do your friends really care about you?	Likert scale (1=Not at all, 4=A lot)
				How much do they understand the way you feel about things?
				How much can you rely on them for help if you have a serious problem?
				How much can you open up to them if you need to talk about your worries?
			Friend Strain	How often do your friends make too many demands on you?	Likert scale (1=Never, 4=Often)
				How often do they criticize you?
				How often do they let you down when you are counting on them?
				How often do they get on your nerves?
			Spouse/Partner Disagreement	How much do you and your spouse or partner disagree on...Money matters such as how much to spend, save, or invest	Likert scale (1=Not at all, 4=A lot)
				Household tasks, such as what needs doing and who does it
				Leisure time activities, such as what to do and with whom
			Spouse/Partner Support	How much does your spouse or partner really care about you?	Likert scale (1=Not at all, 4=A lot)
				How much does he or she understand the way you feel about things?
				How much does he or she appreciate you?
				How much do you rely on him or her for help if you have a serious problem?
				How much can you open up to him or her if you need to talk about your worries?
				How much can you relax and be yourself around him or her?
			Spouse/Partner Strain	How often does your spouse or partner make too many demands on you?	Likert scale (1=Never, 4=Often)
				How often does he or she argue with you?
				How often does he or she make you feel tense?
				How often does he or she criticize you?
				How often does he or she let you down when you are counting on him or her?
				How often does he or she get on your nerves?
Miller Social Intimacy Scale (MSIS)	Self-report Questionnaire	Intimate relationship (partner or closest friend)	Q1	When you have leisure time how often do you choose to spend it with him/her alone?	Likert scale (1 =Very rarely, 10=Very often)	Individual	Adults	Rickey S. Miller & Herbert M. Lefcourt (1982). The Assessment of Social Intimacy, Journal of Personality Assessment, 46:5, 514-518, DOI: 10.1207/ s15327752jpa4605_12	https://doi.org/10.1207/s15327752jpa4605_12
			Q2	How often do you keep very personal information to yourself and do not share it with him/her?
			Q3	How often do you show him/her affection?
			Q4	How often do you confide very personal information to him/her?
			Q5	How often are you able to understand his/her feelings?
			Q6	How often do you feel close to him/her?
			Q7	How much do you like to spend time alone with him/her?	Likert scale (1=Not at all, 10=Very much)
			Q8	How much do you feel like being encouraging and supportive to him/her when he/she is unhappy?
			Q9	How close do you feel to him/her most of the time?
			Q10	How important is it to you to listen to his/her very personal disclosures?
			Q11	How satisfying is your relationship with him/her?
			Q12	How affectionate do you feel towards him/her?
			Q13	How important is it to you that he/she understands your feelings?
			Q14	How much damage is caused by a typical disagreement in your relationship with him/her?
			Q15	How important is it to you that he/she be encouraging and supportive to you when you are unhappy?
			Q16	How important is it to you that he/she show you affection?
			Q17	How important is your relationship with him/her in your life?
MOS Social Support Survey (MOS-SSS)	Self-report Questionnaire	Perceived social support	1	About how many close friends and close relatives do you have (people you feel at ease with and can talk to about what is on your mind)?	Number	Individual	Adults	Sherbourne, C. D., & Stewart, A. L. (1991). The MOS social support survey. Social Science & Medicine, 32(6), 705-714. https://doi.org/10.1016/0277-9536(91)90150‑B	https://cadc.ucsf.edu/media/1031
			Prompt	Next are some questions about the support that is available to you. People sometimes look to others for companionship, assistance, or other types of support. How often is each of the following kinds of support available to you if you need it? Choose one number from each line.
			2	Someone to help you if you were confined to bed	Likert scale (1=None of the time, 5=All of the time)
			3	Someone you can count on to listen to you when you need to talk
			4	Someone to give you good advice about a crisis
			5	Someone to take you to the doctor if you needed it
			6	Someone who shows you love and affection
			7	Someone to have a good time with
			8	Someone to give you information to help you understand a situation
			9	Someone to confide in or talk to about yourself or your problems
			10	Someone who hugs you
			11	Someone to get together with for relaxation
			12	Someone to prepare your meals if you were unable to do it yourself
			13	Someone whose advice you really want
			14	Someone to do things with to help you get your mind off things
			15	Someone to help with daily chores if you were sick
			16	Someone to share your most private worries and fears with
			17	Someone to turn to for suggestions about how to deal with a personal problem
			18	Someone to do something enjoyable with
			19	Someone who understands your problems
			20	Someone to love and make you feel wanted
Multidimensional Scale of Perceived Social Support (MSPSS)	Self-report Questionnaire	Significant other support	1	There is a special person who is around when I am in need.	Likert scale (1=Very strongly disagree, 7=Very strongly agree)	Individual	Adults	Zimet, G. D., Dahlem, N. W., Zimet, S. G., & Farley, G. K. (1988). The multidimensional scale of perceived social support. Journal of Personality Assessment, 52(1), 30–41. doi:10.1207/s15327752jpa5201_2	https://www.researchgate.net/publication/240290845_The_Multidimensional_Scale_of_Perceived_Social_Support
			2	There is a special person with whom I can share my joys and sorrows.
			5	I have a special person who is a real source of comfort to me.
			10	There is a special person in my life who cares about my feelings.
		Family support	3	My family really tries to help me.
			4	I get the emotional help and support I need from my family.
			8	I can talk about my problems with my family.
			11	My family is willing to help me make decisions.
		Friend support	6	My friends really try to help me.
			7	I can count on my friends when things go wrong.
			9	I have friends with whom I can share my joys and sorrows.
			12	I can talk about my problems with my friends.
Nan Lin Community Ties Survey	Self-report Questionnaire	Social integration, engagement	1	Do you belong to a church-related group [such as a board/standing committee, men's/women's group, or voluntary service (choir, usher)] in which you talk to one or more members of the group about group-related issues at least once every 2 weeks?	Yes / No	Individual	Adults	Lin, N., & Dumin, M. (1986). Access to occupations through social ties. Social Networks, 8(4), 365–385. https://doi.org/10.1016/0378-8733(86)90003-1	https://www.cmu.edu/common-cold-project/measures-by-study/psychological-and-social-constructs/social-relationships-loneliness-measures/community_ties_nan_lin.pdf
			2	Do you belong to a job-related association [such as a business/professional organization or labor union] in which you talk to one or more members of the group about group-related issues at least once every 2 weeks?
			3	Do you belong to a recreational group [such as a bowling league, women's club, card club or golf club] in which you talk to one or more members of the group about group-related issues at least once every 2 weeks?
			4	Do you belong to a fraternal service [such as Mason's or Eastern Star Service Club (Lions or Rotary) or Hospital Auxiliary] in which you talk to one or more members of the group about group-related issues at least once every 2 weeks?
			5	Do you belong to a civic-political group [such as Parent-Teacher Association, Political Party Club, or Chamber of Commerce] in which you talk to one or more members of the group about group-related issues at least once every 2 weeks?
			6	Do you belong to a senior citizens group in which you talk to one or more members of the group about group-related issues at least once every 2 weeks?
			7	Do you belong to any other group in which you talk to one or more members of the group about group-related issues at least once every 2 weeks?
Need to Belong Scale (NTBS)	Self-report Questionnaire	Sense/need of belonging	NTBS1(r)	If other people don’t seem to accept me, I don’t let it bother me.	Likert scale (1=Not at all, 5=Extremely)	Individual	Adults	Leary, M. R., Kelly, K. M., Cottrell, C. A., & Schreindorfer, L. S. (2013). Construct validity of the Need to Belong Scale: Mapping the nomological network. Journal of Personality Assessment, 95(6), 610-624. https://doi.org/10.1080/00223891.2013.819511	Need to Belong Scale (NTBS)	(r) indicates reverse-scored items
			NTBS2	I try hard not to do things that will make other people avoid or reject me.
			NTBS3(r)	I seldom worry about whether other people care about me.
			NTBS4	I need to feel that there are people I can turn to in times of need.
			NTBS5	I want other people to accept me.
			NTBS6	I do not like being alone.
			NTBS7(r)	Being apart from my friends for long periods of time does not bother me.
			NTBS8	I have a strong “need to belong.”
			NTBS9	It bothers me a great deal when I am not included in other people’s plans.
			NTBS10	My feelings are easily hurt when I feel that others do not accept me.
Negative Interaction Scale (NIS)	Self-report Questionnaire	Global negative interaction	1	How often have you felt that others have made too many demands on you?	Likert scale (1=Never, 4=Very often)	Individual	Adults	Krause N, Rook KS. Negative interaction in late life: issues in the stability and generalizability of conflict across relationships. J Gerontol B Psychol Sci Soc Sci. 2003 Mar;58(2):P88-99. doi: 10.1093/geronb/58.2.p88	https://pmc.ncbi.nlm.nih.gov/articles/PMC3833830/table/T01/
			2	How often have you felt that those around you tried to pry into your personal affairs?
			3	How often have you felt that others took advantage of you?
		Negative interaction w/ children	4	Your children are critical and disapproving.	Likert scale (1=Never, 4=Always)
			5	Your children expect too much of you.
		Negative interaction w/ other relatives	6	Your other relatives are critical and disapproving.
			7	How often do your other relatives expect too much from you.
		Negative interaction w/ friends	8	Your friends are critical and disapproving.
			9	Your friends expect too much of you.
		Negative interaction w/ spouse	10	My (husband/wife) insists on having (his/her) own way.	Likert scale (1=Strongly disagree, 4=Strongly agree)
			11	My marriage doesn't give me enough opportunity to become the sort of person I would like to be.
			12	My spouse doesn't treat me as well as I deserve to be treated.
Neighborhood Cohesion Instrument	Self-report Questionnaire	Neighborhood cohesion, trust, support from neighbors	1	Overall, I am very attracted to living in this neighborhood.	Likert scale (1=Strongly agree, 5=Strongly disagree)	Individual	Adults	Buckner, J. C. (1988). The development of an instrument to measure neighborhood cohesion. American Journal of Community Psychology, 16(6), 771-791. https://doi.org/10.1007/BF00930892	https://emerge.ucsd.edu/r_2s5psht8g6m3fwg/	(r) = reverse-scored item
			2	I feel like I belong to this neighborhood.
			3	I visit with my neighbors in their homes.
			4	The friendships and associations I have with other people in my neighborhood mean a lot to me.
			5(r)	Given the opportunity, I would like to move out of this neighborhood.
			6	If the people in my neighborhood were planning something, I'd think of it as something "we" were doing rather than "they" were doing.
			7	If I needed advice about something I could go to someone in my neighborhood.
			8	I think I agree with most people in my neighborhood about what is important in life.
			9	I believe my neighbors would help me in an emergency.
			10	I feel loyal to the people in my neighborhood.
			11	I borrow things and exchange favors with my neighbors.
			12	I would be willing to work together with others on something to improve my neighborhood.
			13	I plan to remain a resident of this neighborhood for a number of years.
			14	I like to think of myself as similar to the people who live in this neighborhood.
			15(r)	I rarely have neighbors over to my house to visit.
			16	A feeling of fellowship runs deep between me and other people in this neighborhood.
			17	I regularly stop and talk with people in my neighborhood.
			18	Living in this neighborhood gives me a sense of community.
NSHAP Loneliness / Perceived Social Support Module	Self-report Questionnaire	Loneliness, social support	1	How often can you open up to members of your family	Likert scale (1=Never/rarely, 2 = Sometimes, 3 = Often)	Individual	Older-age adults (Wave 1; 57-65 y/o)	National Social Life, Health, and Aging Project (NSHAP). NORC at the University of Chicago. (2005-present).	WAVE 1 DATA COLLECTION INSTRUMENTS | NORC at the University of Chicago
			2	How often can you rely on members of your family
			3	How often can you open up to your friends
			4	How often can you rely on your friends
			5	How often can you open up to your spouse or partner
			6	How often can you rely on your spouse and partner
			7	How often do you lack companionship (reverse)
			8	How often do you feel left out (reverse)
			9	How often do you feel isolated from others
NSHAP Social Support-Giving Scale	Self-report Questionnaire	Social support giving	1	How often do members of your family open up to you if they need to talk about their worries?	Likert scale (0=Never, 1=Rarely, 2 = Sometimes, 3 = Often)	Individual	Older-age adults (2015 round)	Hawkley et al. (2021). Resilience and Social Support-Giving Scales: Conceptual and Empirical Validation. The Journals of Gerontology: Series B, 76(Supplement_3), S238–S250. https://doi.org/10.1093/geronb/gbab091	https://www.norc.org/content/dam/norc-org/documents/standard-projects-pdf/nshap-wave-3-data-collection-instruments.pdf
			2	How often do members of your family rely on you for help if they have a problem?
			3	How often do your friends open up to you if they need to talk about their worries?
			4	How often do your friends rely on you for help if they have a problem?
			5	How often does your current partner open up to you if he/she needs to talk about his/her worries?
			6	How often does your current partner rely on you for help if he/she has a problem?
Older Americans Resources and Services (OARS) Social Resources Scale	Self-report Questionnaire	Social interaction, support	1		Ordinal scale (0=None, 3=Five or more)	Individual	Older-age adults	Vanessa Burholt, Gill Windle, Dieter Ferring, Cristian Balducci, Cecilia Fagerström, Frans Thissen, Germain Weber, G. Clare Wenger, Reliability and Validity of the Older Americans Resources and Services (OARS) Social Resources Scale in Six European Countries, The Journals of Gerontology: Series B, Volume 62, Issue 6, November 2007, Pages S371–S379, https://doi.org/10.1093/geronb/62.6.S371	https://academic.oup.com/psychsocgerontology/article/62/6/S371/560660#8940823
			2	About how many times did you talk to someone—friends, relatives, or others—on the telephone in the past week (either you called them or they called you)?	Ordinal scale (0=Not at all, 3=Once a day or more)
			3	How many times during the past week did you spend some time with someone who does not live with you; that is, you went to see them or they came to visit you, or you went out to do things together?	Ordinal scale (0=Not at all, 3=Once a day or more)
			4	Do you have someone you can trust and confide in?	1=Yes, 0=No
			5	Do you find yourself feeling lonely quite often, sometimes, or almost never?	Likert scale (0=Quite often, 1=Sometimes, 2=Almost never)
			6	Do you see your relatives and friends as often as you want to, or not?	1=Yes, 0=No
			7	Is there someone who would give you any help at all if you were sick or disabled, for example your husband/wife, a member of your family, or a friend?	1=Yes, 0=No
			7a	Is there someone who would take care of you as long as needed, or only for a short time, or only someone who would help you now and then (for example, taking you to the doctor, or fixing lunch occasionally, etc.)?	3=Indefinitely, 2=For a short time, 1=Now and then
			7b	Who is this person?	Spouse = 1, Sibling = 2, Offspring = 3, Grandchild = 4, Other Kin = 5, Friend = 6, Other = 7
O*NET Contact With Others	Occupation-level social interaction	Occupational social interaction, contact with others	1	How much does this job require the worker to be in contact with others (face-to-face, by telephone, or otherwise) in order to perform it?	100 = Constant contact with others 75 = Contact with others most of the time 50 = Contact with others about half the time 25 = Occasional contact with others 0 = No contact with others	Occupations	Working adults	Work Context — Contact With Others	Study	Catalog includes occupation names, codes, and social interaction ratings (e.g., Chiropractors; occupation code = 29-1011.00; social interaction score = 100)
Online Social Support Scale (OSSS)	Self-report Questionnaire	Social support, digital social interactions	Prompt	Most sites, apps, services, and games on the Internet can be used in lots of different ways and for different purposes. We’re interested in how much you use these online spaces to connect or interact with other people. This means we are interested in how much you use these online spaces to talk with people, post, comment, like, send messages, game with others, etc. This means we are not intereste…		Individual	Adults	Nick EA, Cole DA, Cho SJ, Smith DK, Carter TG, Zelkowitz RL. The Online Social Support Scale: Measure development and validation. Psychol Assess. 2018 Sep;30(9):1127-1143. doi: 10.1037/pas0000558.	https://pmc.ncbi.nlm.nih.gov/articles/PMC6107390/pdf/nihms923783.pdf
			1	Facebook	Likert scale (0=Never…4=A lot)
			2	Instagram
			3	Twitter
			4	SnapChat
			5	Tumblr
			6	Vine
			7	YouTube
			8	Pinterest
			9	Reddit
			10	YikYak
			11	Kik
			12	LinkedIn
			13	GroupMe
			14	WhatsApp
			15	GooglePlus
			16	Whatsgoodly
			17	Chat services
			18	Email
			19	Texting
			20	Dating sites/apps e.g Tinder
			21	First person shooter games e.g Call of Duty
			22	Battle arena games MOBA e.g League of Legends
			23	Sports fighting racing games e.g FIFA Street Fighter Mario Kart
			24	Role playing games RPGs e.g World of Warcraft
			25	Other please specify
			Prompt	Now, think about the online spaces you use above. Rate how often the following things have happened for you while you interacted with others online over the last two months.
			1	People show that they care about me online	Likert scale (0=Never…4=A lot)
			2	Online people say or do things that make me feel good about myself
			3	People encourage me when I am online
			4	People pay attention to me online
			5	I get likes favorites upvotes views etc online
			6	I get positive comments online
			7	When I am online people tell me they like the things I say or do
			8	Online people are interested in me as a person
			9	People support me online
			10	When I am online people make me feel good about myself
			11	When I am online I talk or do things with other people
			12	People spend time with me online
			13	People hang out and do fun things with me online
			14	Online I belong to groups of people with similar interests
			15	People talk with me online about things we have in common
			16	Online I connect with people who like the same things I do
			17	I am part of groups online
			18	When I am online people joke and kid around with me
			19	People relate to me through things I say or do online
			20	Online people make me feel like I belong
			21	When I am online people give me useful advice
			22	Online people provide me with helpful information
			23	If I had a problem people would help me online by saying what they would do
			24	Online people would tell me where to find help if I needed it
			25	People help me learn new things when I am online
			26	People offer suggestions to me online
			27	People tell me things I want to know online
			28	When I am online people help me understand my situation better
			29	If I had a problem people would share their point of view online
			30	People help me see things in new ways when I am online
			31	People online would help me with money or other things if I needed it
			32	When I am online people help me with school or work
			33	Online people help me get things done
			34	If I needed a hand doing something I go online to find people who will help out
			35	Online people offer to do things for me
			36	Online people help me with causes or events that I think are important
			37	When I am online people have offered me things I need
			38	When I need something I go online to find someone who might lend it to me
			39	When I need a hand with school or work things I get help from others online
			40	I contact people online to get help or raise money for things I think are important
Oslo Social Support Scale (OSS)	Self-report Questionnaire	Social support	WL1	How many people are so close to you that you can count on them if you have great personal problems?	Likert scale (1=None…4=5+)	Individual	Adults	Kocalevent, RD., Berg, L., Beutel, M.E. et al. Social support in the general population: standardization of the Oslo social support scale (OSSS-3). BMC Psychol 6, 31 (2018). https://doi.org/10.1186/s40359-018-0249-9	https://link.springer.com/article/10.1186/s40359-018-0249-9
			WL2	How much interst and concern do people show in what you do?	Likert scale (1=None…5=A lot)
			WL3	How easy is it to get practical help from neighbors if you should need it?	Likert scale (1=Very difficult…5=Very easy)
Peer Network and Dyadic Loneliness Scale (PNDLS)	Self-report Questionnaire	Perceived isolation from peers, loneliness	Prompt	Children are presented with pairs of sentences describing children who differ with regard to characteristics of interest (i.e., friendship relationships or network relationships). Participants are first asked to select which of the two types of children they are most like and then to specify whether the chosen description is "sort of true" or "really true" for them.	Select one of the two statements that are closest to the truth for participant. Then designate whether the statement is "sort of true" or "really true" for them.	Individual	Grade-school children	Betsy Hoza, William M. Bukowski & Susan Beery (2000) Assessing Peer Network and Dyadic Loneliness, Journal of Clinical Child Psychology, 29:1, 119-128, DOI: 10.1207/S15374424jccp2901_12	https://doi.org/10.1207/S15374424jccp2901_12
			1	Some kids feel like they really fit in with other kids. Other kids don’t feel like they fit in very well with other kids.
			2	Some kids almost never feel left out when they’re with others their age. Other kids almost never feel left out when they’re with others their age.
			3	Some kids hardly ever feel accepted by others their age. Other kids feel accepted by others their age most of the time.
			4	Some kids really feel like they’re part of a group. Other kids feel like they’re not really part of a group.
			5	Some kids are often bored when they’re with other kids. Other kids are hardly ever bored when they’re with other kids.
			6	Some kids usually have other kids to do things with. Other kids hardly ever have kids to do things with.
			7	Some kids feel like most kids like them. Other kids feel like hardly any kids like them.
			8	Some kids feel lonely a lot because they wish other kids included them more in things. Other kids don’t feel lonely very much because they think other kids usually do include them in things.
			9	Some kids have a friend that is always there for them when they need it. Other kids don’t have a friend that is always there for them when they need it.
			10	Some kids have someone their age who is a really close friend. Other kids don’t have anybody their age who is a really close friend.
			11	Some kids wish they had a friend that really cared about how they feel inside. Other kids feel like they already do have a friend that really cares about how they feel inside.
			12	Some kids don’t have a friend that they can talk to about important things. Other kids do have a friend that they can talk to about important things.
			13	Some kids don’t have someone special their age to share things with. Other kids do have someone special their age to share things with.
			14	Some kids have a friend that they know will always care about them. Other kids just wish they had a friend that would always care about them.
			15	Some kids hardly ever feel lonely because they have a best friend. Other kids wish they had a best friend so they wouldn’t feel so lonely.
			16	Some kids wish that someone their age thought they were really special. Other kids feel like someone their age already thinks they’re really special.
Perceived Community Scale (PCOM)	Self-report Questionnaire	Sense of belonging	1	I find keeping in touch with family is as important now as it ever was	Likert scale (1=Strongly disagree, 6=Strongly agree)	Individual	Adults	Heidrich, S. M. & Ryff, C. D. (1993). Physical and mental health in later life: The self-system as a mediator. Psychological Aging, 8, 327-338	https://www.cmu.edu/common-cold-project/measures-by-study/psychological-and-social-constructs/social-relationships-loneliness-measures/sc_perceived_community_scale_pcom.pdf	(r) = reverse-scored item
			2	I often feel like I belong
			3	I find I have many fulfilling roles in life
			4	I don't feel I lack important ties with people outside of my family
			5	I feel like I play a part in my community (neighborhood, town, city)
			6(r)	I don't feel a sense of shared values with the people I associate with
			7	I would be missed if I moved far away
			8	Having close friendships is an important part of my life
			9	I feel like I spend enough time with people outside of my immediate family
			10	I feel like I contribute to the neighborliness where I live
Perceived Community Support Questionnaire (PCSQ)	Self-report Questionnaire	Social integration, participation	1	I identify with my community	Likert scale (1=Strongly disagree, 5=Strongly agree)	Individual	Community-dwelling adults	Herrero, Juan, and Enrique Gracia. "Measuring perceived community support: Factorial structure, longitudinal invariance, and predictive validity of the PCSQ (Perceived Community Support Questionnaire)." Journal of Community Psychology 35, no. 2 (2007): 197-217.	https://www.researchgate.net/publication/227780253_Measuring_perceived_community_support_Factorial_structure_longitudinal_invariance_and_predictive_validity_of_the_PCSQ_Perceived_Community_Support_Questionnaire	(r) = reverse-scored item
			2	My opinions are valued in my community
			3(r)	Few people in my community know who I am
			4	I feel like my community is my own
			5	I collaborate in organizations and associations in my community
			6	I take part in social activities in my community
			7	I take part in some social or civic groups in my community
			8	I respond to calls for support in my community
			9(r)	I don't take part in sociorecreational activities in my community
			10	I could find people that would help me feel better
			11	I would find someone to listen to me when I feel down
			12	I would find a source of satisfaction for myself
			13	I would be able to cheer up and get into a better mood
			14	I would relax and easily forget my problems
Personal Resource Questionnaire (PRQ-2000)	Self-report Questionnaire	Social support	1	There is someone I feel close to who makes me feel secure	Likert scale (1=Strongly disagree, 7=Strongly agree)	Individual	Adults	Weinert, Clarann. "Measuring social support: PRQ2000." Measurement of nursing outcomes 3 (2003): 161-172.	https://www.montana.edu/nursing/cweinert/documents/PRQ2000.pdf
			2	I belong to a group in which I feel important
			3	People let me know that I do well at my work (job, homemaking)
			4	I have enough contact with the person who makes me feel special
			5	I spend time with others who have the same interests that I do
			6	Others let me know that they enjoy working with me (job, committees, projects)
			7	There are people who are available if I need help over an extended period of time
			8	Among my group of friends we do favors for each other
			9	I have the opportunity to encourage others to develop their interests and skills
			10	I have relatives or friends who will help me out even if I can't pay them back
			11	When I am upset, there is someone I can be with who lets me be myself
			12	I know that others appreciate me as a person
			13	There is someone who loves and cares about me
			14	I have people to share social events and fun activities with
			15	I have a sense of being needed by another person
Personal Social Capital Scale 16 (PSCS-16)	Self-report questionnaire	Social capital	1	How do you rate the number of your friends?	Likert scale (1=A few, 5=A lot)	Individual	Adults	Zhang, Qiang; Liu, Zhitao; Hu, Wenmin; Chen, Xinguang; Li, Juanjuan; Wan, Qingqing; et al. (2021). Personal Social Capital Scale 16 (PSCS-16).. PLOS ONE. Journal contribution. https://doi.org/10.1371/journal.pone.0256078.s001	https://plos.figshare.com/articles/journal_contribution/Personal_Social_Capital_Scale_16_PSCS-16_/15158916?file=29122887
			2	How do you rate the number of your country fellows/old classmates?
			3	Among your friends and classmates, how many can you trust?
			4	Among your relatives, how many can you trust?
			5	Among all your relatives, neighbors, friends, co-workers, and classmates, how many have broad connections with others?
			6	Among all your family members, relatives, neighbors, friends, co-workers, and old classmates, how many are with a professional job?
			7	How many of your coworkers/fellows will definitely help you upon your request?
			8	How many of your friends will definitely help you upon your request?
			9	How do you rate the number of political/economic organizations in your community?
			10	How many of the political/economic organizations represent your interests?
			11	How many of these groups and organizations possess broad social connections?
			12	How many of the political/economic organizations will help you upon your request?
			13	How do you rate the number of creational/cultural organizations in your community?
			14	How many of the creational/cultural organizations represent your interests?
			15	How many of the creational/cultural organizations possess broad social connections?
			16	How many of the creational/cultural organizations will help you upon your request?
PhenX Social Network Battery	Interviewer-administered survey	Social network ties, support, capital	See "Source" tab	See "Source" tab	See "Source" tab	Individual	Not specified	https://www.phenxtoolkit.org/	https://www.phenxtoolkit.org/protocols/view/211101
Position Generator	Self-report Questionnaire	Social capital/access to resources	Prompt	"Here is a list of jobs. I would like you to look over these jobs and tell me whether any of your relatives have jobs like these? Friends? Acquaintances?"		Individual	Adults	Lin, N. and Dumin, M., 1986. Access to occupations through social ties. Social networks, 8(4), pp.365-385.	https://doi.org/10.1016/j.socnet.2024.05.001
			1	Doctor	Yes / No; if yes, access through Acquaintance / Friend / Family; And yourself
			2	Lawyer
			3	Scientist
			4	Policymaker
			5	Information technologist
			6	Director of a company
			7	Engineer
			8	Manager
			9	Teacher
			10	Trade union manager
			11	HIgher civil servant
			12	Nurse
			13	Estate agent
			14	Insurance agent
			15	Secretary
			16	Bookkepper/accountant
			17	Sales employee
			18	Hairdresser
			19	Farmer
			20	Musician/artist/writer
			21	Police officer
			22	Foreman
			23	Mechanic
			24	Engine driver
			25	Postman
			26	Truck driver
			27	Cook
			28	Cleaner
			29	Unskilled laborer
			30	Construction worker
Positive and Negative Social Exchanges Scale (PANSE)	Self-report Questionnaire		Prompt	In the past month, how often did the people you know:		Individual	Older adults	Jason T. Newsom, Karen S. Rook, Masami Nishishiba, Dara H. Sorkin, Tyrae L. Mahan, Understanding the Relative Importance of Positive and Negative Social Exchanges: Examining Specific Domains and Appraisals, The Journals of Gerontology: Series B, Volume 60, Issue 6, November 2005, Pages P304–P312, https://doi.org/10.1093/geronb/60.6.P304	https://www.researchgate.net/publication/7505871_Understanding_the_Relative_Importance_of_Positive_and_Negative_Social_Exchanges_Examining_Specific_Domains_and_Appraisals
		Positive social exchanges	1	Offer helpful advice when you needed to make important decisions?	Likert scale (0=Never, 4=Very often)
			2	Make useful suggestions?
			3	Suggest ways that you could deal with problems you were having?
			4	Do favors and other things for you?
			5	Provide you with aid and assistance?
			6	Help you with an important task or something that you could not do on your own?
			7	Do or say things that were kind or considerate toward you?
			8	Cheer you up or help you feel better?
			9	[In the past month] How often did you discuss personal matters or concerns with someone you know?
			10	Provide you with good company and companionship?
			11	Include you in things they were doing?
			12	Do social or recreational activities with you?
		Negative social exchanges	13	Give you unwanted advice?
			14	Question or doubt your decisions?
			15	Interfere or meddle in your personal matters?
			16	Let you down when you needed help?
			17	Ask you for too much help?
			18	Fail to give you assistance that you were counting on?
			19	Leave you out of activities you would have enjoyed?
			20	Ignore or neglect you?
			21	Fail to spend enough time with you?
			22	Do things that were thoughtless or inconsiderate?
			23	Get angry or upset with you?
			24	Act unsympathetic or critical about your personal concerns?
Relationship Closeness Inventory (RCI)	Self-report Questionnaire	Closeness	Prompt	We would like you to choose the one person with whom you have the closest, deepest, most involved, and most intimate relationship, and answer the following questions with regard to this particular person.		Individual	Adults in relationships	Berscheid, E., Snyder, M., & Omoto, A. M. (1989). The Relationship Closeness Inventory: Assessing the closeness of interpersonal relationships. Journal of Personality and Social Psychology, 57(5), 792-807.	https://www.cmu.edu/common-cold-project/measures-by-study/psychological-and-social-constructs/marital-quality-measures/relationship-closeness.html
			1	Who is this person?	Initial of first name only
			1a	What is this person's age?	Write in
			1b	What is this person's sex?	Write in
			2	Which one of the following best describes your relationship with this person? (Check only one)	Work: Co-worker, Boss/supervisor, Subordinate Family: Aunt/uncle, Sister/brother, Parent, Cousin Romantic: Married, Engaged, Living together, Dating (only this person), Dating (date this person and others) Friend: Close friend (non-romantic), Casual friend Other: Write in
			3	How long have you known this person?	Number of years/months
			Prompt	We would like you to estimate the amount of time you typically spend alone with this person (referred to below as "X") during the day. We would like you to make these time estimates by breaking the day into morning, afternoon, and evening, although you should interpret each of these time periods in terms of your own typical daily schedule.
			4	DURING THE PAST WEEK, what is the average amount of time per day that you spent alone with X in the MORNING?	Number of hour(s)/minutes
			5	DURING THE PAST WEEK, what is the average amount of time per day that you spent alone with X in the AFTERNOON?	Number of hour(s)/minutes
			6	DURING THE PAST WEEK, what is the average amount of time per day that you spent alone with X in the EVENING?	Number of hour(s)/minutes
			4	Compared with the “normal” amount of time you usually spend alone with X, how typical was the past week?	Typical, Not typical
			Prompt	The following is a list of different activities that people may engage in over the course of one week. For each of the activities listed, please check all of those that you have engaged in alone with X in the past week. Check only those activities that were done alone with X and not done with X in the presence of others.
			5a	Did laundry	Check activities
			5b	Talked on the phone
			5c	Prepared a meal
			5d	Went to a movie
			5e	Watched TV
			5f	Ate a meal
			5g	Went to an auction/antique show
			5h	Participated in a sporting activity
			5i	Attended a non-class lecture or presentation
			5j	Outdoor recreation (e.g., sailing)
			5k	Went to a restaurant
			5l	Went to a grocery store
			5m	Went for a walk/drive
			5n	Discussed things of a personal nature
			5o	Went to a museum/art show
			5p	Planned a party/social event
			5q	Attended class
			5r	Went on a trip (e.g., vacation or weekend)
			5s	Cleaned house/apartment
			5t	Went to church/religious function
			5u	Worked on homework
			5v	Engaged in sexual relations
			5w	Discussed things of a non-personal nature
			5x	Went to a clothing store
			5y	Went to a play
			5z	Went to a bar
			5aa	Visited family
			5ab	Visited friends
			5ac	Went to a department, book, hardware store, etc.
			5ad	Played cards/board game
			5ae	Attended a sporting event
			5af	Exercised (e.g., jogging, aerobics)
			5ag	Went on an outing (e.g., picnic, beach, zoo, winter carnival)
			5ah	Wilderness activity (e.g., hunting, hiking, fishing)
			5ai	Went to a concert
			5aj	Went dancing
			5ak	Went to a party
			5al	Played music/sang
			Prompt	The following questions concern the amount of influence X has on your thoughts, feelings, and behavior. Using the 7-point scale below, please indicate the extent to which you agree or disagree by writing the appropriate number in the space corresponding to each item.
			1	X will influence my future financial security.	Likert scale (1=Strongly disagree, 7=Strongly agree)
			2	X does not influence everyday things in my life
			3	X influences important things in my life
			4	X influences which parties and other social events I attend
			5	X influences the extent to which I accept responsibilities in our relationship
			6	X does not influence how much time I spend doing household work
			7	X does not influence how I choose to spend my money
			8	X influences the way I feel about myself
			9	X does not influence my moods
			10	X influences the basic values that I hold
			11	X does not influence the opinions that I have of other important people in my life
			12	X does not influence when I see, and the amount of time I spend with, my family
			13	X influences when I see, and the amount of time I spend with, my friends
			14	X does not influence which of my friends I see
			15	X does not influence the type of career I have
			16	X influences or will influence how much time I devote to my career
			17	X does not influence my chances of getting a good job in the future
			18	X influences the way I feel about the future
			19	X does not have the capacity to influence how I act in various situations
			20	X influences and contributes to my overall happiness
			21	X does not influence my present financial security
			22	X influences how I spend my free time
			23	X influences when I see X and the amount of time the two of us spend together
			24	X does not influence how I dress
			25	X influences how I decorate my home (e.g., dorm room, apartment, house)
			26	X does not influence where I live
			27	X influences what I watch on TV
			Prompt	Now we would like you to tell us how much X affects your future plans and goals. Using the 7-point scale below, please indicate the degree to which your future plans and goals are affected by X by writing the appropriate number in the space corresponding to each item. If an area does not apply to you (e.g., you have no plans or goals in that area), write a 1.
			1	My vacation plans	Likert scale (1=Not at all, 7=A great extent)
			2	My marriage plans
			3	My plans to have children
			4	My plans to make major investments (house, car, etc.)
			5	My plans to join a club, social organization, church, etc.
			6	My school-related plans
			7	My plans for achieving a particular financial standard of living
Resource Generator	Self-report Questionnaire	Access to personal resources / social capital	Prompt	"Do you know anyone who..."		Individual	Adults	Van der Gaag, M., & Snijders, T. A. B. (2005). The Resource Generator: Social capital quantification with concrete items. Social Networks, 27(1), 1-29. https://doi.org/10.1016/j.socnet.2004.10.001	https://www.uva.nl/en/research/research-groups/social-networks/research-projects/resource-generator/resource-generator.html
			1	Can repair a car, bike, etc.	Yes / No; if yes, access through Acquaintance / Friend / Family; And yourself
			2	Owns a car
			3	Is handy repairing household equipment
			4	Can speak and write a foreign language
			5	Can work with a personal computer
			6	Can play an instrument
			7	Has knowledge of literature
			8	Has senior high school (VWO) education
			9	Has higher vocational (HBO) education
			10	Reads a professional journal
			11	Is active in a political party
			12	Owns shares for at least Dfl. 10,000
			13	Works at the town hall
			14	Earns more than Dfl. 5000 monthly
			15	Owns a holiday home abroad
			16	Is sometimes in the opportunity to hire people
			17	Knows a lot about governmental regulations
			18	Has good contacts with a newspaper, radio or TV station
			19	Knows about soccer
			20	Has knowledge about financial matters (taxes, subsidies)
			21	Can find a holiday job for a family member
			22	Can give advice concerning a conflict at work
			23	Can help when moving house (packing, lifting)
			24	Can help with small jobs around the house (carpentry, painting)
			25	Can do your shopping when you (and your household members) are ill
			26	Can give medical advice when you are dissatisfied with your doctor
			27	Can borrow you a large sum of money (Dfl. 10,000)
			28	Can provide a place to stay for a week if you have to leave your house temporarily
			29	Can give advice concerning a conflict with family members
			30	Can discuss what political party you are going to vote for
			31	Can give advice on matters of law (problems with landlord, boss, municipality)
			32	Can give a good reference when you are applying for a job
			33	Can babysit for your children
			34	You can pay social visits to
			35	Can discuss intimate matters with you
			36	Can do small jobs around the house
			37	Keeps a spare key to your house
Rochester Interaction Record	Self-report Questionnaire	Social interaction frequency, friendship quality, romantic engagement, satisfaction	1	How many close friends do you have at the university?	Open-ended	Individual	University Students	Reis, H. T., & Wheeler, L. (1991). Studying social interaction with the Rochester Interaction Record. Advances in Experimental Social Psychology, 24(C), 269‑318. https://doi.org/10.1016/S0065‑2601(08)60332‑9	https://www.sas.rochester.edu/psy/people/faculty/reis_harry/assets/pdf/ReisWheeler_SocialInteraction.pdf
			2	How much time have you spent alone?	Continuous (hours per day or per week)
			3	How frequently have you done things alone as opposed to with a friend?	5 or 7 point frequency scale
			4	How often have you done things with your friendship group?	5 or 7 point frequency scale
			5	How often have you participated in group activities?	5 or 7 point frequency scale
			6	Satisfaction with quality of social friendship group	5 or 7 point satisfaction scale
			7	Satisfaction with number of friends at the university	5 or 7 point satisfaction scale
			8	How often have you gone on a planned date?	5 or 7 point frequency scale
			9	Satisfaction with quality of dating relationship	5 or 7 point frequency scale
			10	Satisfaction with number of dates in the past 2 months	5 or 7 point frequency scale
Sense of Belonging Instrument (SOBI-A/ SOBI-P)	Self-report Questionnaire	Sense of Belonging	SOBI-P1(r)	I often wonder if there is any place on earth where I really fit in.	Likert scale (1=Strongly disagree, 4=Strongly agree)	Individual	Adults	Hagerty, B. M. K., & Patusky, K. L. (1995). Developing a measure of sense of belonging. Nursing Research, 44(1), 9-13. https://doi.org/10.1097/00006199-199501000-00003	https://journals.lww.com/nursingresearchonline/abstract/1995/01000/developing_a_measure_of_sense_of_belonging.3.aspx	(r) indicates reverse-scored items
			SOBI-P2(r)	I am just not sure if I fit in with my friends.
			SOBI-P3(r)	I would describe myself as a misfit in most social situations.
			SOBI-P4	I generally feel that people accept me.
			SOBI-P5(r)	I feel like a piece of a jig-saw puzzle that doesn’t fit into the puzzle.
			SOBI-P6(r)	I would like to make a difference to people or things around me, but I don’t feel that what I have to offer is valued.
			SOBI-P7(r)	I feel like an outsider in most situations.
			SOBI-P8(r)	I am troubled by feeling like I have no place in this world.
			SOBI-P9(r)	I could disappear for days and it wouldn’t matter to my family.
			SOBI-P10(r)	In general, I don’t feel a part of the mainstream of society.
			SOBI-P11(r)	I feel like I observe life rather than participate in it.
			SOBI-P12(r)	If I died tomorrow, very few people would come to my funeral.
			SOBI-P13(r)	I feel like a square peg trying to fit into a round hole.
			SOBI-P14(r)	I don’t feel that there is any place where I really fit in this world.
			SOBI-P15(r)	I am uncomfortable that my background and experiences are so different from those who are usually around me.
			SOBI-P16(r)	I could not see or call my friends for days and it wouldn’t matter to them.
			SOBI-P17(r)	I feel left out of things.
			SOBI-P18(r)	I am not valued by or important to my friends.
			SOBI-A1	It is important to me that I am valued or accepted by others.
			SOBI-A2	In the past, I have felt valued and important to others.
			SOBI-A3	It is important to me that I fit somewhere in this world.
			SOBI-A4	I have qualities that can be important to others.
			SOBI-A5	I am working on fitting in better with those around me.
			SOBI-A6	I want to be a part of things going on around me.
			SOBI-A7	It is important to me that my thoughts and opinions are valued.
			SOBI-A8	Generally, other people recognize my strengths and good points.
			SOBI-A9	I can make myself fit in anywhere.
Sense of Belonging Scale (SBS)	Self-report Questionnaire	Sense of belonging	SB1_1	In general, I feel a sense of belonging.	Likert scale (1=Strongly disagree, 5=Strongly agree)	Individual	Adults	Mellinger, C., Fritzson, A., Park, B., & Dimidjian, S. (2023). Developing the Sense of Belonging Scale and understanding its relationship to loneliness, need to belong, and general well‑being outcomes. Journal of Personality Assessment, 106(3), 347-360. https://doi.org/10.1080/00223891.2023.2279564	https://www.researchgate.net/publication/375714119_Developing_the_Sense_of_Belonging_Scale_and_Understanding_Its_Relationship_to_Loneliness_Need_to_Belong_and_General_Well-Being_Outcomes	(r) indicates reverse-scored items
			SB1_2(r)	I don't really feel accepted.
			SB1_3	Overall, I feel valued by others.
			SB1_4(r)	I feel disregarded.
			SB1_5	I feel like I fit in.
			SB1_6(r)	I feel like I don't really fit in with others.
			SB1_7	I feel connected with others.
			SB1_8(r)	I feel so distant from others.
			SB2_1	Overall, I feel accepted by others.
			SB2_2(r)	I don't really feel like I belong anywhere.
			SB2_3	I feel appreciated.
			SB2_4(r)	I don't really feel valued for who I am.
			13SB2_5	I feel at home in the world
			SB2_6(r)	I feel like a piece in a jig-saw puzzle that doesn't fit into the puzzle.
			SB2_7	In general, I feel welcome.
			SB2_8(4)	I feel disconnected from the world around me.
Sense of Community Index 2 (SCI-2)	Self-report Questionnaire	Sense of community (membership, influence, reinforcement of needs, shared emotional connection)	Validation Question:	“How important is it to you to feel a sense of community with other community members?”	Likert scale (1=Prefer not to be part, 6=Very important	Individual	Adults	Chavis, D. M., Lee, K. S., & Acosta, J. D. (2008, July). The Sense of Community (SCI) Revised: The Reliability and Validity of the SCI‑2. Paper presented at the 2nd International Community Psychology Conference, Lisbon, Portugal.	https://db.arabpsychology.com/scales/sense-of-community-index-2-sci-2/?
			1	I get important needs of mine met because I am part of this community.	Likert scale (0=Not at all, 3 = Completely)					Reinforcement of Needs
			2	Community members and I value the same things.
			3	This community has been successful in getting the needs of its members met.
			4	Being a member of this community makes me feel good.
			5	When I have a problem, I can talk about it with members of this community.
			6	People in this community have similar needs, priorities, and goals.
			7	I can trust people in this community.						Membership
			8	I can recognize most of the members of this community.
			9	Most community members know me.
			10	This community has symbols and expressions of membership (e.g., clothes, signs, art, architecture, logos, landmarks, flags).
			11	I put a lot of time and effort into being part of this community.
			12	Being a member of this community is a part of my identity.
			13	Fitting into this community is important to me.						Influence
			14	This community can influence other communities.
			15	I care about what other community members think of me.
			16	I have influence over what this community is like.
			17	If there is a problem in this community, members can get it solved.
			18	This community has good leaders.
			19	It is very important to me to be a part of this community.						Shared Emotional Connection
			20	I am with other community members a lot and enjoy being with them.
			21	I expect to be a part of this community for a long time.
			22	Members of this community have shared important events together (e.g., holidays, celebrations, disasters).
			23	I feel hopeful about the future of this community.
			24	Members of this community care about each other.
Short Social Capital Assessment Tool (SASCAT)	Self-report Questionnaire	Group membership, social support, civic engagement, trust	1	In the last 12 months, have you been an active member of a work-related/trade union?	0 = No, 1 = Yes	Individual	Adults	De Silva, M. J., Harpham, T., Tuan, T., Bartolini, R., Penny, M. E., & Huttly, S. R. (2006). Psychometric and cognitive validation of a social capital measurement tool in Peru and Vietnam. Social Science & Medicine, 62(4), 941-953.	SHORT SOCIAL CAPITAL ASSESSMENT TOOL (SASCAT) - IASC MHPSS M&E FRAMEWORK MOV Toolkit
			2	... religious group?
			3	... community association/co-op?
			4	... credit/funeral group?
			5	... women's group?
			6	... sports group?
			7	... political group?
			8	In the last 12 months, did you receive emotional, economic, or practical help from a work-related/trade union?
			9	… religious group?
			10	… community association/co-op?
			11	… credit/funeral group?
			12	… women's group?
			13	… sports group?
			14	… political group?
			15	Did you receive emotional, economic, or practical help from family?
			16	… neighbours?
			17	… friends?
			18	… friends who are not neighbours?
			19	… politicians?
			20	… government officials/civil service?
			21	… charitable organisations/NGO?
			22	… religious leaders?
			23	… community leaders?
			24	… other?
			25	In the last 12 months, have you joined together with other community members to address a problem or common issue?
			26	In the last 12 months, have you talked with a local authority or governmental organization about problems in this community?
			27	In general, can the majority of people in this community be trusted?
			28	Do the majority of people in this community generally get along with each other?
			29	Do you feel as though you are really a part of this community?
			30	Do you think that the majority of people in this community would try to take advantage of you if they got the chance?
Social and Emotional Loneliness Scale for Adults (SELSA)	Self-report Questionnaire	Loneliness	1 (r)	I am an important part of someone else’s life	Likert scale (I=Strongly disagree, 7=Strongly agree)	Individual	Adults	DiTommaso, E., & Spinner, B. (1993). The development and initial validation of the Social and Emotional Loneliness Scale for Adults (SELSA). Personality and Individual Differences, 14, 127-134. https://doi.org/10.1016/0191-8869(93)90182-3	https://www.sciencedirect.com/science/article/pii/S0191886999001622#BIB5	(r) indicates reverse scoring Abbreviated version also available: Pollet, T. V., Saxton, T. K., & Mitchell, M. (2018). Measurement equivalence between men and women in the abbreviated social and emotional loneliness scale for adults (SELSA). Interpersona, 12(2), 283–292. https://doi.org/10.5964/ijpr.v12i2.316
			4 (r)	I have a romantic partner with whom I share my most intimate thoughts and feelings
			7 (r)	There is someone who wants to share their life with me
			8 (r)	I have a romantic or marital partner who gives me the support and encouragement I need
			10	I have an unmet need for a close romantic relationship
			11	I wish I could tell someone who I am in love with, that I love them
			12	I find myself wishing for someone with whom to share my life.
			14 (r)	I’m in love with someone who is in love with me
			15	I wish I had a more satisfying romantic relationship
			16 (r)	I have someone who fulfills my needs for intimacy.
			18 (r)	I have someone who fulfills my emotional needs
			21 (r)	I have a romantic partner to whose happiness I contribute.
			2	I feel alone when I’m with my family
			3	No one in my family really cares about me.
			5	There is no one in my family I can depend upon for support and encouragement, but I wish there were
			6 (r)	I really care about my family.
			9 (r)	I really belong in my family
			13	I wish my family was more concerned about my welfare.
			17 (r)	I feel part of my family
			19 (r)	My family really cares about me.
			20	There is no one in my family I feel close to, but I wish there were.
			22 (r)	My family is important to me.
			23 (r)	I feel close to my family.
			1	What’s important to me doesn’t seem important to the people I know.
			2	I don’t have a friend(s) who shares my views, but I wish I did.
			3 (r)	I feel part of a group of friends.
			4 (r)	My friends understand my motives and reasoning.
			5 (r)	I feel ‘in tune’ with others
			6 (r)	I have a lot in common with others.
			7 (r)	I have friends that I can turn to for information.
			8 (r)	I like the people 1 hang out with
			9 (r)	I can depend upon my friends for help.
			10 (r)	I have friends to whom I can talk about the pressures in my life
			11	I don’t have a friend(s) who understands me, but I wish I did.
			12	I do not feel satisfied with the friends that I have
			13 (r)	I have a friend(s) with whom I can share my views
			14	I'm not part of a group of friends and I wish I were.
Social Capital at Work	Self-report Questionnaire	Work-related social support, collaboration	1	Our supervisor treats us with kindness and consideration.	Likert scale (1=Fully disagree, 5=Fully agree)	Individual	Working adults	Kouvonen, A., Kivimäki, M., Vahtera, J. et al. Psychometric evaluation of a short measure of social capital at work. BMC Public Health 6, 251 (2006). https://doi.org/10.1186/1471-2458-6-251	https://link.springer.com/article/10.1186/1471-2458-6-251
			2	Our supervisor shows concern for our rights as an employee.
			3	We have a 'we are together' attitude.
			4	People keep each other informed about work-related issues in the work unit.
			5	People feel understood and accepted by each other.
			6	Members of the work unit build on each other's ideas in order to achieve the best possible outcome.
			7	People in the work unit cooperate in order to help develop and apply new ideas.
			8	We can trust our supervisor.
Social Cohesion Scale (SCS)	Self-report Questionnaire	Social trust / perceived community cohesion	SCQ1	How much do you trust churches?		Individual	Adults	Martínez‑Martínez, O. A., Ramírez‑López, A., & Rodríguez‑Brito, A. (2020). Validation of a multidimensional social cohesion scale: A case in urban areas of Mexico. Sociological Methods & Research, 49(3), 778-808.	Validation of a Multidimensional Social Cohesion Scale: A Case in Urban Areas of Mexico
			2	How much do you trust the police?	Likert scale (1=Not at all, 4=A lot)
			3	How much do you trust political parties?
			4	How much do you trust the army?
			5	How much do you trust the federal government?
			6	How much do you trust the Chamber of Deputies?
			7	How much do you trust the written press?
			8	How much do you trust the state government?
			9	How much do you trust the Supreme Court?
			10	How much do you trust banks?
			11	How much do you trust television?
			12	How much do you trust your city government?
			13	How much do you trust the National Elections Institute?
			14	How much do you trust unions?
			15	How much do you trust civil society organizations?
			16	Are you a member of any professional, trade, or commercial association?	1= No, 2=Yes
			17	Are you a member of any cultural, artistic, or athletic activity group?
			18	Are you a member of any church group or religious-type group?
			19	Are you a member of any group of friends (school and/or work)?
			20	Have you organized to solve public lighting problems in your town or neighborhood?
			21	Have you organized to solve problems of a lack of drinking water in your town or neighborhood?
			22	Have you organized to solve problems of potholes or water leaks in your town or neighborhood?
			23	Have you organized to solve gang-related problems in your town or neighborhood?
			24	Have you organized to solve problems of robberies in your town or neighborhood?
			25	Have you organized to solve problems with crime in areas around the schools in your town or neighborhood?
			26	Do my neighbors generally get along well with each other?	1=No, 2=Sometimes, 3=Yes
			27	Can I trust my neighbors?
			28	Is the neighborhood where I live very united?
			29	Are my neighbors willing to help each other?
			30	Do my neighbors help to improve the neighborhood?
			31	Do my neighbors help each other take care of children?
			32	Would my neighbors scold a child who showed a lack of respect for others?
			33	Would my neighbors stop a fight between boys in the neighborhood?
			34	Would the neighbors do anything if they saw kids painting graffiti on public property?
			35	Over the last month, how many times have you spoken in person or on the phone with someone who lives in your neighborhood?	1=0-3 / 2=4-7 / 3=8-12 / 4=13-16 / 5=17-21 / 6=22-26 / 7=>26
			36	Over the last month, how many times did you visit someone or did someone visit you who lives in this neighborhood?	1=0-2 / 2=3-6 / 3=7-8 / 4=9-11 / 5=12-15 / 6=16-18 / 7=>18
			37	Over the last month, how many times did you do favors for someone in this neighborhood or did someone in this neighborhood do you a favor?	1=0-3 / 2=4-6 / 3=7-8 / 4=9-11 / 5=12-14 / 6=>14
Social Connectedness Scale (SCS)	Self-report Questionnaire	Perceived social isolation, loneliness, social assuredness	1	I feel disconnected from the world around me.	Likert scale (1=Strongly agree, 6=Strongly disagree)	Individual	Adults	Lee, R. M., & Robbins, S. B. (1995). Measuring belongingness: The Social Connectedness and the Social Assurance Scales. Journal of Counseling Psychology, 42(2), 232-241. https://doi.org/10.1037/0022‑0167.42.2.232	(PDF) Measuring Belongingness:: The Social Connectedness and the Social Assurance Scales	Items load onto two factors: Items 1-8 = Factor 1 (Social connectedness); Items 9-16 = Factor 2 (Social Assuredness).
			2	Even around people I know, I don't feel that I really belong.
			3	I feel so distant from people.
			4	I have no sense of togetherness with my peers.
			5	I don't feel related to anyone.
			6	I catch myself losing all sense of connectedness with society.
			7	Even among my friends, there is no sense of brother/sisterhood.
			8	I don't feel I participate with anyone or any group.
			9	I feel more comfortable when someone is constantly with me.
			10	I'm more at ease doing things together with other people.
			11	Working side by side with others is more comfortable than working alone.
			12	My life is incomplete without a buddy beside me.
			13	It's hard for me to use my skills and talents without someone beside me.
			14	I stick to my friends like glue
			15	I join groups more for the friendship than the activity itself.
			16	I wish to find someone who can be with me all the time.
Social Engagement and Activities Questionnaire (SEAQ)	Self-report Questionnaire	Social Engagement / Activity Frequency	SEAQ_1	How often did you attend religious services?	Ordinal scale (1=Never, 5=Several times per week)	Individual	Older adults w/ depression	Marti, C. N., & Choi, N. G. (2020). Measuring social engagement among low‑income, depressed homebound older adults: Validation of the Social Engagement and Activities Questionnaire (SEAQ). Aging & Mental Health, 24(5), 762-769. https://doi.org/10.1080/13607863.2019.1607338	https://pmc.ncbi.nlm.nih.gov/articles/PMC7566275/
			SEAQ_2	Not counting religious service and doctor’s appointment, how often did you get out of your apartment or house?
			SEAQ_3	How often did you get together socially with family, friends, or relatives?
			SEAQ_4	How often did you engage in any recreational activities for fun or relaxation?
			SEAQ_5	How often did you do gentle or vigorous exercise as a group activity?
			SEAQ_6	How often did you attend meetings of any organized group not political in nature?
			SEAQ_7	How often did you participate in self-enrichment programs or education?
			SEAQ_8	How often did you engage in political or social justice activities?
			SEAQ_9	How often did you do volunteer work for organizations?
			SEAQ_10	How often did you do informal volunteer work for neighbors, friends, or family?
Social Inclusion Scale (SIS)	Self-report Questionnaire	Perceived social isolation, social support, social engagement	1(r)	I have felt terribly alone and isolated	Likert scale (1=Not at all, 4=Yes definitely)	Individual	Adults; university students	Wilson, Ceri, and Jenny Secker. "Validation of the social inclusion scale with students." (2015).	https://www.cogitatiopress.com/socialinclusion/article/view/121	(r) = reverse-scored item
			2	I have felt accepted by my friends
			3	I have been out socially with friends
			4	I have felt I am playing a useful part in society
			5	I have friends I see or talk to every week
			6	I have felt what I do is valued by others
			7	I have been to new places
			8	I have learnt something about other cultures
			9	I have been involved in a group not just for my university studies
			10	I have done some cultural activity
			11(r)	I have felt some people look down on me because of how I am
			12(r)	I have felt unsafe to walk alone in my neighbourhood in daylight
			13	I have felt accepted by my neighbours
			14	I have felt accepted by my family
			15	I have felt clear about my rights
			16	I have felt free to express my beliefs
			17(r)	I have felt insecure about where I live
			18	I have done a sport, game or physical activity
			19	I have helped out at a charity or local group
Social Isolation Scale (SIS)	Self-report Questionnaire	Social isolation	Prompt	Thinking about your family, friends, or neighbors...		Individual	Older adults (60+)	Nicholson, N. R. Jr., Feinn, R., Casey, E. A., & Dixon, J. (2019). Psychometric evaluation of the Social Isolation Scale in older adults. The Gerontologist. https://doi.org/10.1093/geront/gnz083	Psychometric Evaluation of the Social Isolation Scale in Older Adults	(r) indicates reverse scoring
			1a	How many of them do you see face-to-face at least once a month? Check one answer.	Ordinal scale (1=None, 5=6 or more)
			1b	How many of them do you communicate with on a personal level by phone or electronically (e.g. by email, video chat, and/or Internet) at least once a month? Check one answer.	Ordinal scale (1=None, 5=6 or more)
			1c	How many of them do you feel close to on a personal level (e.g. could confide in or share personal feelings with)? Check one answer.	Ordinal scale (1=None, 5=6 or more)
			Prompt	Thinking about the relationships you have with individuals or groups you are a part of, please rate how much you agree or disagree with the following statements.
			2a	Overall, I feel that my relationships are fulfilling.	Likert scale (1=Strongly disagree, 5=Strongly agree)
			2b(r)	I feel like I just don't belong.	Likert scale (1=Strongly disagree, 5=Strongly agree)
			2c	I feel that I spend enough time involved in social activities.	Likert scale (1=Strongly disagree, 5=Strongly agree)
Social Networks Inventory (SNI)	Self-report Questionnaire	Social integration	Prompt	The PSYCHOLOGICAL QUADRANT is defined as: The smallest number of significant persons, pets, or objects that affects your life. For example, family members, cousins, and very close friends. These are the people who are closest to you in your life. Include pets, objects, and deceased significant others. Write down the names of these individuals and describe their relationship to you. Rate each pers…		Individual	Adults	Treadwell, Thomas W., Evan Leach, and Stephen Stein. "The social networks inventory: A diagnostic instrument measuring interpersonal relationships." Small Group Research 24, no. 2 (1993): 155-178.	https://www.wcupa.edu/coral/scales/12-15socialnetworkinventoryRR.pdf
			Psychological Quadrant	Name	Write in
				Relationship	Write in
				How close are you to this person?	Likert scale (1=Close…7=Distant)
				How close does this person think they are to you?	Likert scale (1=Close…7=Distant)
			Prompt	The COLLECTIVE QUADRANT is defined as: The smallest number groups you belong to that influence your life. Groups included in this quadrant must come from various "formal" and "informal" groups you belong to. For example, Knights of Columbus-Religious Group; Spa/Health Club-Exercise Group: Alcoholics Anonymous- Support Group: Peace Corp.-Volunteer Group; Fraternity/Sorority-Social Service Group
			Collective Quadrant	Name	Write in
				Relationship	Write in
				How close are you to this group?	Likert scale (1=Close…7=Distant)
				How close does this group think they are to you?	Likert scale (1=Close…7=Distant)
			Prompt	The INDIVIDUAL QUADRANT is defined as: The smallest number of people from the collective quadrant that you have developed friendships with. For example, people included in this quadrant must come from various "formal" and "informal" groups you listed in your collective quadrant. Individuals listed in this quadrant are group members who are trustworthy, reliable, easy for you to talk or feel comfo…
			Individual Quadrant	Name	Write in
				Relationship	Write in
				How close are you to this person?	Likert scale (1=Close…7=Distant)
				How close does this person think they are to you?	Likert scale (1=Close…7=Distant)
			Prompt	The IDEAL DREAM QUADRANT is defined as: The smallest number of people "wished for" that could make your life "perfect." For example, family members, cousins, very close friends and imaginary significant others. These are the people whom you would like to be closest to in your life. Include pets, objects, and deceased significant others.
			Ideal Dream Quadrant	Name	Write in
				Relationship	Write in
				How close do you wish to be to this person?	Likert scale (1=Close…7=Distant)
				How close do you wish that person would want to feel toward you?	Likert scale (1=Close…7=Distant)
Social Relationship Index (SRI)	Self-report questionnaire	Social network ties, support, conflict/strain	Prompt	When we need support such as advice, understanding or a favor, our relationships with other people (for example, parents, spouses, friends), may or may not have both helpful and upsetting aspects. For the following questionnaire, in each category (Significant Other and Parents, Other Family Members, Friends, Co-Workers, and Social Acquaintances), please note the relationship of the person in your…		Individual / Social network	Adults	Campo, R. A., Uchino, B. N., Vaughn, A. A., Reblin, M., Smith, T. W., & Holt‑Lunstad, J. (2009). The assessment of positivity and negativity in social networks: Reliability and validity of the Social Relationships Index. Journal of Community Psychology, 37(4), 471–486	https://nda.nih.gov/data-structure/social_rel_in01
			sri_relationship	Relationship of the person in your life with whom you have contact	1= Significant Other; 2= Mother; 3= Father; 4= Family Member 1; 5= Family Member 2; 6= Family Member 3; 7= Family Member 4; 8= Family Member 5; 9= Friend 1; 10= Friend 2; 11= Friend 3; 12= Friend 4; 13= Friend 5; 14= Coworker 1; 15= Coworker 2; 16= Coworker 3; 17= Coworker 4; 18= Coworker 5; 19= Social Acquaintance 1; 20= Social Acquaintance 2; 21= Social Acquaintance 3; 22= Social Acquaintance 4…
			sri_gender	Gender of person	1= Male; 2= Female
			sri_time	Approximate length of time you have known the person	Time in Years
			sri_contact	Average number of times per week you have contact with the person	Time per Week
			sri_s1	HOW IMPORTANT is the person to you?	Likert scale (1=Not at all, 6=Extremely)
			sri_s2	HOW LIKELY are you to go to this person for support?
			sri_s3	HOW HELPFUL is this person to you?
			sri_s4	HOW UPSETTING is this person to you?
			sri_s5	HOW MIXED OR CONFLICTED are your thoughts and feelings for the person?
			sri_s6	HOW UNPREDICTABLE is this person to you?
Social Relationships and Activities (Tecumseh Community Health Study)	Self-report Questionnaire	Social relationships, activities, and satisfaction	1. Marital Status	Are you currently married or living with a partner?	No / Yes	Individual	Adults	House, J. S., Robbins, C., & Metzner, H. L. (1982). The association of social relationships and activities with mortality: Prospective evidence from the Tecumseh Community Health Study. American Journal of Epidemiology, 116(1), 123–140.	https://pubmed.ncbi.nlm.nih.gov/7102648/
			2. Frequency of activities in the past 12 months	"In the past 12 months, how often have you done each of the following?"
			a	Visiting with friends/neighbors	Likert scale (1= Not at all, 6 = More than once/week)
			b	Visiting with relatives
			c	Going on pleasure drives or picnics
			3. Satisfaction with these activities	"How much satisfaction do you get from each of these things?"
			a	Visiting with friends/neighbors	Likert scale (1= None, 5 = A great deal)
			b	Visiting with relatives
			c	Going on pleasure drives or picnics
			4. Visiting with friends/neighbors	"In the past 12 months, how often have you done each of the following?"
			a	Attending meetings	Likert scale (1= Not at all, 6 = More than once/week)
			b	Going to church
			5. Satisfaction with these activities	"How much satisfaction do you get from each of these things?"
			a	Attending meetings	Likert scale (1= None, 5 = A great deal)
			b	Going to church
			6. Frequency of activities in the past 12 months	"In the past 12 months, how often have you done each of the following?"
			a	Going to the movies	Likert scale (1= Not at all, 6 = More than once/week)
			b	Going to watch sports events
			c	Going to concerts or play
			d	Going to fairs, museums, exhibits, etc.
			e	Going to classes or lectures
			7. Satisfaction with these activities	"How much satisfaction do you get from each of these things?"
			a	Going to the movies	Likert scale (1= None, 5 = A great deal)
			b	Going to watch sports events
			c	Going to concerts or plays
			d	Going to fairs, museums, exhibits, etc.
			e	Going to classes or lecture
			8. Frequency of activities in the past 12 months	"In the past 12 months, how often have you done each of the following?"
			a	Watching television	Likert scale (1= Less than 15 minutes/day, 8 = More than 5 hours/day)
			b	Listening to the radio
			c	Listening to or watching news
			d	Reading newspapers
			e	Reading magazines or books
			9. Satisfaction with these activities	"How much satisfaction do you get from each of these things?"
			a	Watching television	Likert scale (1= None, 5 = A great deal)
			b	Listening to the radio
			c	Listening to or watching news
			d	Reading newspapers
			e	Reading magazines or books
Social Support Questionnaire (SSQ)	Self-report Questionnaire	Social support / Satisfaction	Prompt	The following questions ask about people in your environment who provide you with help or support. Each question has two parts. For the first part, list all the people you know, excluding yourself, whom you can count on for help or support in the manner described. You may either give the person's initials or their relationship to you. Do not list more than one person next to each of the letters b…		Individual	Adults / University students	Sarason, I. G., Levine, H. M., Basham, R. B., & Sarason, B. R. (1983). Assessing social support: The Social Support Questionnaire. Journal of Personality and Social Psychology, 44(1), 127-139.	https://backend.fetzer.org/sites/default/files/images/stories/pdf/selfmeasures/Self_Measures_for_Social_Support_SOCIAL_SUPPORT_QUESTIONNAIRE.pdf
			1	Whom can you really count on to listen to you when you need to talk?	Part 1: Record number Part 2: Likert scale (1=Very dissatisfied, 6=Very satisfied)
			2	Whom could you really count on to help you if a person whom you thought was a good friend insulted you and told you that he/she didn’t want to see you again?
			3	Whose lives do you feel that you are an important part of?
			4	Whom do you feel would help you if you were married and had just separated from your spouse?
			5	Whom could you really count on to help you out in a crisis situation, even though they would have to go out of their way to do so?
			6	Whom can you talk with frankly, without having to watch what you say?
			7	Who helps you feel that you truly have something positive to contribute to others?
			8	Whom can you really count on to distract you from your worries when you feel under stress?
			9	Whom can you really count on to be dependable when you need help?
			10	Whom could you really count on to help you out if you had just been fired from your job or expelled from school?
			11	With whom can you totally be yourself?
			12	Whom do you feel really appreciates you as a person?
			13	Whom can you really count on to give you useful suggestions that help you to avoid making mistakes?
			14	Whom can you count on to listen openly and uncritically to your innermost feelings?
			15	Who will comfort you when you need it by holding you in their arms?
			16	Whom do you feel would help if a good friend of yours had been in a car accident and was hospitalized in serious condition?
			17	Whom can you really count on to help you feel more relaxed when you are under pressure or tense?
			18	Whom do you feel would help if a family member very close to you died?
			19	Who accepts you totally, including both your worst and your best points?
			20	Whom can you really count on to care about you, regardless of what is happening to you?
			21	Whom can you really count on to listen to you when you are very angry at someone else?
			22	Whom can you really count on to tell you, in a thoughtful manner, when you need to improve in some way?
			23	Whom can you really count on to help you feel better when you are feeling generally down-in-the-dumps?
			24	Whom do you feel truly loves you deeply?
			25	Whom can you count on to console you when you are very upset?
			26	Whom can you really count on to support you in major decisions you make?
			27	Whom can you really count on to help you feel better when you are very irritable, ready to get angry at almost anything?
Stroke Social Network Scale (SSNS)	Self-report Questionnaire	Social integration, support, relationship satisfaction	C1	Do you have any sons or daughters?	0 = no children; 50 = sons; 100 = sons and/or daughters	Individual	Adult stroke survivors	Northcott, S., & Hilari, K. (2013). Stroke Social Network Scale: Development and psychometric evaluation of a new patient‑reported measure. Clinical Rehabilitation, 27(9), 823-833. https://doi.org/10.1177/0269215513479388	https://cityaccess.org/wp-content/uploads/2023/07/SSNS-admin-guide.pdf	Items were scored if applicable. Items not applicable were given a score of 0 (not at all). Raw scores were converted to have a range of 0-100.
			C2	In the past month, how often did you see your children?	Likert scale (0=Not at all...100=Every day)
			C3	In the past month, how often were you in contact with your children by phone, letter, or email?
			S1	How satisfied were you with the frequency of contact with your children?	Likert scale (0=Very dissatisfied…100=Very satisfied)
			R1	How many close relatives do you have?	Ordinal scale (0=None...100=6+)
			R2	In the past month, how often did you see your relatives?	Likert scale (0=Not at all...100=Every day)
			R3	In the past month, how often were you in contact with your relatives by phone, letter, or email?
			S2	How satisfied were you with the frequency of contact with your relatives?	Likert scale (0=Very dissatisfied…100=Very satisfied)
			F1	How many close friends do you have?	Ordinal scale (0=None...100=7+)
			F2	In the past month, how often did you see your close friends?	Likert scale (0=Not at all...100=Every day)
			F3	In the past month, how often were you in contact with your close friends by phone, letter, or email?
			S3	How satisfied were you with the frequency of contact with your close friends?	Likert scale (0=Very dissatisfied…100=Very satisfied)
			S4	How satisfied were you with the frequency of contact with neighbours?
			WN2	How many groups do you belong to?	Ordinal scale (0=None...100=3+)
			WN3	How active were you in these groups?	Likert scale (0=Not active...100=Very active)
			C4	How far away does your nearest child or close relative live?	Ordinal scale (0=50+ miles or none...100=Same house)
			F4	How many of your close friends live nearby?	Likert scale (0=None...100=All)
			S5	How satisfied are you overall with your social network?	Likert scale (0=Very dissatisfied…100=Very satisfied)
			L1	How often do you feel lonely?	Likert scale (0=All the time...100=Never)
UBC State Social Connection Scale (UBC‑SSCS)	Self-report Questionnaire	Perceived social connectedness, belonging	SSCS1(r)	I felt distant from people	Likert scale (1=Strongly disagree, 7=Strongly agree)	Individual	Adults	ok, I., & Dunn, E. W. (2023). The UBC State Social Connection Scale: Factor structure, reliability, and validity. Social Psychological and Personality Science, 14(7), 835-844. https://doi.org/10.1177/19485506221132090	The UBC State Social Connection Scale: Factor Structure, Reliability, and Validity - PMC	(r) = reverse-scoring
			SSCS2(r)	I didn’t feel related to most people
			SSCS3(r)	I felt like an outsider
			SSCS4	I felt like I was able to connect with other people
			SSCS5(r)	I felt disconnected from the world around me
			SSCS6	I felt close to people
			SSCS7	I saw people as friendly and approachable
			SSCS8	I felt accepted by others
			SSCS9	I had a sense of belonging
			SSCS10	I felt a strong bond with other people
UCLA Loneliness Scale	Self-report Questionnaire	Perceived social isolation, loneliness	1	I am unhappy doing so many things alone.	Likert scale (0=Never, 3=Often)	Individual	Adults	Russell, D., Peplau, L. A., & Ferguson, M. L. (1978). Developing a measure of loneliness. Journal of Personality Assessment, 42(3), 290–294.	https://backend.fetzer.org/sites/default/files/images/stories/pdf/selfmeasures/Self_Measures_for_Love_and_Compassion_Research_LONELINESS_AND_INTERPERSONAL_PROBLEMS.pdf	Multiple revised/shortened versions have been developed and validated. See following citations: 1. Russell, D., Peplau, L. A., & Cutrona, C. E. (1980). The revised UCLA Loneliness Scale: Concurrent and discriminant validity evidence. Journal of Personality and Social Psychology, 39(3), 472-480. https://doi.org/10.1037/0022-3514.39.3.472 2. Russell, D. (1996). UCLA Loneliness Scale (Version 3) [6-…
			2	I have nobody to talk to.
			3	I cannot tolerate being so alone.
			4	I lack companionship.
			5	I feel as if nobody really understands me.
			6	I find myself waiting for people to call or write.
			7	There is no one I can turn to.
			8	I am no longer close to anyone.
			9	My interests and ideas are not shared by those around me.
			10	I feel left out.
			11	I feel completely alone.
			12	I am unable to reach out and communicate with those around me.
			13	My social relationships are superficial.
			14	I feel starved for company.
			15	No one really knows me well.
			16	I feel isolated from others.
			17	I am unhappy being so withdrawn.
			18	It is difficult for me to make friends.
			19	I feel shut out and excluded by others.
			20	People are around me but not with me.
Upsteam Social Interaction Risk Scale (U-SIRS)	Self-report Questionnaire	Social isolation, participation, loneliness	Factor 1	I feel isolated from others	Yes / No	Individual	Older adults	Smith, M. L., & Barrett, M. E. (2024). Development and validation of the Upstream Social Interaction Risk Scale (U‑SIRS‑13): A scale to assess threats to social connectedness among older adults. Frontiers in Public Health, 12, Article 1454847. https://doi.org/10.3389/fpubh.2024.1454847	Development and validation of the Upstream Social Interaction Risk Scale (U-SIRS-13): a scale to assess threats to social connectedness among older adults
				I lack companionship	Yes / No
				I feel no one really knows me well	Yes / No
			Factor 2	In the past 2 weeks, I have participated in organizations such as social clubs, residents groups, or committees	None of the time / Some of the time / Often
				In the past 2 weeks, I have participated in organizations such as religious groups	None of the time / Some of the time / Often
				I avoid socializing because it is hard to understand conversations, especially when there is background noise	Yes / No
				I can find companionship when I want it	Yes / No
			Factor 3	I am satisfied with the relationships I have with my family	Yes / No
				I am satisfied with the relationships I have with my friends	Yes / No
				I have as much contact as I would like with people I feel close to and who can trust and confide	Yes / No
				There are enough people I feel close to and could call for help	Yes / No
				I am content with my friendships and relationships	Yes / No
				I miss having people around me	Yes / No
Watts Connectedness Scale (WCS)	Self-report Questionnaire	Perceived social isolation, connectedness	1	I have felt trapped in my mind	Likert scale (0=Not at all…100=Entirely)	Individual	Adults	Watts, R., Kettner, H., Geerts, D. et al. The Watts Connectedness Scale: a new scale for measuring a sense of connectedness to self, others, and world. Psychopharmacology 239, 3461–3483 (2022). https://doi.org/10.1007/s00213-022-06187-5	https://www.drrosalindwatts.com/watts-connectedness-scale	Items comprise a subscale within a broader scale that includes additional items for "connectedness with self" and "connectedness with the world."
			2	I have felt alone
			3	I have felt connected to friends and/or family
			4	I have felt connected to a community
			5	I have felt unwelcome amongst others
			6	I have felt separate from the world around me
Wenger Support Network Typology	Self-report Questionnaire	Social support	1	How far away does your nearest (IN TERMS OF DISTANCE) child or other relative live? (INCLUDES RELATED MEMBERS OF HOUSEHOLD; EXCLUDES SPOUSE)	Ordinal scale (0=No relatives…5=50+ miles)	Individual	Rural older-age adults	Wenger, G. Clare. "A network typology: From theory to practice." Journal of Aging Studies 5, no. 2 (1991): 147-162.	https://people.eecs.berkeley.edu/~jfc/papers/MH432143/Wenger91.pdf
			2	Do you have any children? IF YES: Where does your nearest child live?	Ordinal scale (0=No children…5=50+ miles)
			3	Do you have any living sisters or brothers? IF YES: Where does your nearest sister or brother live?	Ordinal scale (0=No siblings…5=50+ miles)
			4	How often do you see any of your children or other relatives to speak to?	Likert scale (0=No relative/never…5=Daily)
			5	Do you have friends in this community? IF YES: How often do you have a chat or do something with one of your own friends?	Likert scale (0=No friends/never…5=Daily)
			6	How often do you see any of your neighbours to have a chat with or do something with?	Likert scale (0=No contact…5=Daily)
			7	Do you attend religious meetings?	Likert scale (0=No, 1=Occasionally, 2=Regularly)
			8	Do you attend meetings of any community or social groups, such as old people’s clubs, lectures or anything like that?	Likert scale (0=No, 1=Occasionally, 2=Regularly)
Work Loneliness Scale (WLS)	Self-report Questionnaire	Work-related loneliness	WL1	People in my organization understand who I really am (reverse)	Likert scale (1=Never, 5=Always)	Individual	Working adults	Wright, S. L., & Hadley, C. N. (2024). Work Loneliness Scale (WLS) user’s guide. Institute for Life at Work.	Free Reports and Tools — Institute for Life at Work
			WL2	I feel lonely while working
			WL3	There are enough people at work who would “have my back” if I needed support (reverse)
			WL4	I feel left out by others in this organization
			WL5	I feel satisfied with my work relationships (reverse)
Workplace Isolation Scale (WIS)	Self-report Questionnaire	Work-related loneliness, perceived isolation	WI1(r)	I am separated from my co-workers.	Likert scale (1=Strongly disagree, 7=Strongly agree)	Individual	Working adults	Marshall, G. W., Michaels, C. E., & Mulki, J. P. (2007). Workplace Isolation: Exploring the Construct and Its Measurement. Psychology & Marketing, 24(3), 195‑223. DOI: 10.1002/mar.20158	https://colab.ws/articles/10.1002%2Fmar.20158	(r) = reverse-scored item
			WI2(r)	I have friends available to me at work.
			WI3(r)	I engage in informal chats with co-workers at work.
			WI4(r)	I discuss work-related problems with my co-workers.
			WI5(r)	Informal discussions with co-workers are an important part of my work.
			WI6(r)	I am well integrated with the department/company where I work.
			WI7(r)	I am kept in the loop regarding company social events/functions.
			WI8(r)	I wish I had the camaraderie of a larger office.
			WI9(r)	I am happy I don’t have to meet my co-workers.
			WI10(r)	I am part of the company network.
			WI11(r)	Upper management knows about my achievements.
			WI12(r)	My supervisor communicates my achievements to upper management.
			WI13(r)	I have enough opportunities to interact with my co-workers.
			WI14(r)	I am able to attend company social events.
			WI15	I am on my own if something goes wrong at work.
			WI16	I am isolated from others at work.
			WI17(r)	I feel the people in my immediate work group are friendly.
			WI18(r)	I have one or more co-workers available who I talk to about day-to-day problems at work.
			WI19(r)	I have co-workers around whom I can depend on when I have a problem.
			WI20(r)	I am invited to company events and picnics just like any other employee.
			WI21(r)	I am regularly part of my company’s social group events.
			WI22(r)	I am satisfied with the opportunities to interact with others in the office.
			WI23(r)	I am in tune with others in the office.
			WI24	I often miss having people around me.
			WI25(r)	I have people I can turn to at work.
			WI26(r)	I have enough people available at work with whom I can talk about my job.
			WI27(r)	I have people around me at work
			WI28	I miss the emotional support from co-workers.

## Sheet: Search Terms
Cognitive Aging Search
Database	Search	Filters	# of Results	Date searched	Notes		Links:	Catalog - Library Search
PsycINFO (via EBSCOhost)	"social connectedness" OR "social support" OR "social isolation" OR "relationship quality" OR "network size" OR "social network" OR "social connections" OR "social relationships" OR "social relations" OR "social capital" OR "social cohesion" OR "social participation" OR "social engagement" OR "loneliness" AND "cognitive aging" OR "cognitive function" OR "cognitive decline" OR "memory" OR "executi…	2015 onward; English; Peer-reviewed; Search for abstract + title only	729	2025-11-12	COMPLETE		PsychINFO
Academic Search Complete (EBSCOhost)			3084	2025-11-12	COMPLETE		ASC = advanced search on the general library search
CINAHL			802	2025-11-12			CINAHL
PubMed			1816	2025-11-12			PubMed
Google Scholar			17900	2025-11-12			Google Scholar
APA PsycNet			16	2025-11-12			Psycnet
General Search
Database	Search	Filters	# of Results	Date searched	Notes		Links:	Catalog - Library Search
PsycINFO (via EBSCOhost)	"social connectedness" OR "social support" OR "social isolation" OR "relationship quality" OR "network size" OR "social network" OR "social connections" OR "social relationships" OR "social relations" OR "social capital" OR "social cohesion" OR "social participation" OR "social engagement" OR "loneliness" AND "measurement" OR "measure" OR "scale" OR "instrument" OR "questionnaire" OR "assessment"…	1979 onward; English; Peer-reviewed; Search for abstract only	90445	2025-11-12			PsychINFO
Academic Search Complete (EBSCOhost)			34473	2025-11-12	Academic Search Complete English Peer Reviewed 01/01/1979 - 01/01/2026		ASC = advanced search on the general library search
CINAHL			19882	2025-11-12			CINAHL
PubMed			18227	2025-11-12	Filters applied: Full text, Clinical Study, Clinical Trial, Comparative Study, Controlled Clinical Trial, Interview, Introductory Journal Article, Meta-Analysis, Multicenter Study, Network Meta-Analysis, Observational Study, Randomized Controlled Trial, Research Support, American Recovery and Reinvestment Act, Research Support, N.I.H., Extramural, Research Support, N.I.H., Intramural, Research Su…		PubMed
Google Scholar			17800	2025-11-12			Google Scholar
APA PsycNet			2312	2025-11-12			Psychnet
